# Supplementary material for: Identification and Profiling of microRNAs in Goat Endometrium during Embryo Implantation
Source: PLoS One. 2015 Apr 17;10(4):e0122202. doi: 10.1371/journal.pone.0122202 (PMC4401794; doi:10.1371/journal.pone.0122202)
Supplement: S1 Table — (XLS) [file pone.0122202.s001.xls]

## Sheet: Table S1
miR_name	The miR_name is composed of the 1st known miR name in a cluster, a underscore, and a matching annotation: such as
	L-n means the miRNA_seq (detected) is n base less than known rep_miRSeq in the left side;
	R-n means the miRNA_seq (detected) is n base less than known rep_miRSeq in the right side;
	L+n means the miRNA_seq (detected) is n base more than known rep_miRSeq in the left side;
	R+n means the miRNA_seq (detected) is n base more than known rep_miRSeq in the right side;
	2ss5TC13TA means 2 substitutin (ss), which are T->C at position 5 and T->A at position 13
	if there is no matching annotation, the miRNA_seq (detected) is exactly same as known rep_miRSeq.
	New discovered 5p/3p sequence has been annotated as p3/p5: which is directly differentiate with the reported sequences,
miR_seq	is a read at 5' or 3' of maximum mapped score in each cluster.
len	miR_seq length
rep_miRID	is the representative known miRID
rep_miRSeq	is the representative known miR sequence
norm	Normalized data
Table S1 Summary of known miRNA in this study.
miR_name	miR_seq	len	rep_miRID	rep_miRSeq	R-NE	P-NE
oar-miR-99a_R+2	AACCCGTAGATCCGATCTTGTG	22	oar-miR-99a	AACCCGTAGATCCGATCTTG	3850.54	4665.74
mmu-miR-99a-3p_R+2_1ss9TC	CAAGCTCGCTTCTATGGGTCTGT	23	mmu-miR-99a-3p	CAAGCTCGTTTCTATGGGTCT	987.142	1458.34
hsa-miR-125b-5p	TCCCTGAGACCCTAACTTGTGA	22	hsa-miR-125b-5p	TCCCTGAGACCCTAACTTGTGA	16827.9	27259.5
hsa-miR-125b-2-3p_L-2R+2	ACAAGTCAGGCTCTTGGGACCT	22	hsa-miR-125b-2-3p	TCACAAGTCAGGCTCTTGGGAC	1897.76	3135.31
hsa-miR-155-5p	TTAATGCTAATCGTGATAGGGGT	23	hsa-miR-155-5p	TTAATGCTAATCGTGATAGGGGT	1348.29	2210.76
hsa-miR-155-3p_2ss4CN10AG	CTCNTACATGTTAGCATTAACA	22	hsa-miR-155-3p	CTCCTACATATTAGCATTAACA	0.85988	0
eca-miR-703_L+1	TAAAACCTTCAGAAGGAAAGGA	22	eca-miR-703	AAAACCTTCAGAAGGAAAGGA	0	1.16295
bta-miR-2285f_L+1R-1	AAAAACCTGAATGAACTTTTTG	22	bta-miR-2285f	AAAACCTGAATGAACTTTTTGG	25.7964	6.97768
bta-miR-6529	GAGAGATCAGAGGCGCAGAGT	21	bta-miR-6529	GAGAGATCAGAGGCGCAGAGT	281.181	69.7768
mml-miR-6529-3p	CCTGTGCCTTTTACCTCTTTAA	22	mml-miR-6529-3p	CCTGTGCCTTTTACCTCTTTAA	1.71976	1.16295
hsa-mir-7641-2-p5	ATCTCGGAAGCTAAGCAGGGTC	22	hsa-mir-7641-2-p5	ATCTCGGAAGCTAAGCagggtc	2334.57	657.065
hsa-mir-7641-2-p3_1ss1TC	CGGTTAGTACTTGGATGGGA	20	hsa-mir-7641-2-p3	tggttagtacttggatggga	311.277	81.4063
oar-let-7c	TGAGGTAGTAGGTTGTATGGTT	22	oar-let-7c	TGAGGTAGTAGGTTGTATGGTT	44265.8	76655.6
mmu-let-7c-1-3p	CTGTACAACCTTCTAGCTTTCC	22	mmu-let-7c-1-3p	CTGTACAACCTTCTAGCTTTCC	31.8156	19.7701
hsa-miR-1_1ss1TC	CGGAATGTAAAGAAGTATGTAT	22	hsa-miR-1	TGGAATGTAAAGAAGTATGTAT	0.42994	20.933
hsa-miR-1_1ss1TC	CGGAATGTAAAGAAGTATGTAT	22	hsa-miR-1	TGGAATGTAAAGAAGTATGTAT	0.42994	20.933
hsa-miR-9-5p_R-2	TCTTTGGTTATCTAGCTGTAT	21	hsa-miR-9-5p	TCTTTGGTTATCTAGCTGTATGA	1757.17	947.802
hsa-miR-9-3p_L-1R+1	TAAAGCTAGATAACCGAAAGTA	22	hsa-miR-9-3p	ATAAAGCTAGATAACCGAAAGT	63.6311	14.5368
hsa-miR-9-5p_R-2	TCTTTGGTTATCTAGCTGTAT	21	hsa-miR-9-5p	TCTTTGGTTATCTAGCTGTATGA	1757.17	947.802
hsa-miR-9-3p_L-1R+1	TAAAGCTAGATAACCGAAAGTA	22	hsa-miR-9-3p	ATAAAGCTAGATAACCGAAAGT	63.6311	14.5368
oar-miR-10a_R+1_1ss12TA	TACCCTGTAGAACCGAATTTGT	22	oar-miR-10a	TACCCTGTAGATCCGAATTTG	153959	657181
hsa-miR-10a-3p_R-1	CAAATTCGTATCTAGGGGAAT	21	hsa-miR-10a-3p	CAAATTCGTATCTAGGGGAATA	172.836	100.013
oar-miR-10b_L+1R-1	TACCCTGTAGAACCGAATTTGT	22	oar-miR-10b	ACCCTGTAGAACCGAATTTGTG	160642	718168
hsa-miR-10b-3p_L-1	CAGATTCGATTCTAGGGGAAT	21	hsa-miR-10b-3p	ACAGATTCGATTCTAGGGGAAT	112.644	124.435
mmu-miR-22-5p_R-1	AGTTCTTCAGTGGCAAGCTTT	21	mmu-miR-22-5p	AGTTCTTCAGTGGCAAGCTTTA	116.084	22.096
oar-miR-22-3p_R+1	AAGCTGCCAGTTGAAGAACTGT	22	oar-miR-22-3p	AAGCTGCCAGTTGAAGAACTG	72245.4	23823
oar-miR-23b_L-1R+2	TCACATTGCCAGGGATTAG	19	oar-miR-23b	ATCACATTGCCAGGGATT	0	2.32589
oar-miR-26b_R+1	TTCAAGTAATTCAGGATAGGTT	22	oar-miR-26b	TTCAAGTAATTCAGGATAGGT	59229.8	124009
hsa-miR-26b-3p	CCTGTTCTCCATTACTTGGCTC	22	hsa-miR-26b-3p	CCTGTTCTCCATTACTTGGCTC	44.7138	17.4442
oar-miR-26a	TTCAAGTAATCCAGGATAGGCT	22	oar-miR-26a	TTCAAGTAATCCAGGATAGGCT	142847	330582
hsa-miR-26a-1-3p_1ss9TC	CCTATTCTCGGTTACTTGCACG	22	hsa-miR-26a-1-3p	CCTATTCTTGGTTACTTGCACG	7.73892	3.48884
oar-miR-26b_L-2	CAAGTAATTCAGGATAGGT	19	oar-miR-26b	TTCAAGTAATTCAGGATAGGT	2.1497	7.55916
oar-miR-27a_R-2_1ss13AG	TTCACAGTGGCTGAGTTCC	19	oar-miR-27a	TTCACAGTGGCTAAGTTCCGC	0	2.32589
hsa-miR-29c-5p_R+1	TGACCGATTTCTCCTGGTGTTCT	23	hsa-miR-29c-5p	TGACCGATTTCTCCTGGTGTTC	45.1437	88.384
oar-miR-29a_1ss10CT	TAGCACCATTTGAAATCGGTT	21	oar-miR-29a	TAGCACCATCTGAAATCGGTT	1181.05	1137.36
hsa-miR-29c-5p_R+1	TGACCGATTTCTCCTGGTGTTCT	23	hsa-miR-29c-5p	TGACCGATTTCTCCTGGTGTTC	45.1437	88.384
oar-miR-29a_1ss10CT	TAGCACCATTTGAAATCGGTT	21	oar-miR-29a	TAGCACCATCTGAAATCGGTT	1181.05	1137.36
oar-miR-30c_R+3	TGTAAACATCCTACACTCTCAGCT	24	oar-miR-30c	TGTAAACATCCTACACTCTCA	5225.06	3109.14
hsa-miR-30c-2-3p_1ss8AG	CTGGGAGGAGGCTGTTTACTCT	22	hsa-miR-30c-2-3p	CTGGGAGAAGGCTGTTTACTCT	49.0132	36.0514
oar-miR-30b_R+1	TGTAAACATCCTACACTCAGCT	22	oar-miR-30b	TGTAAACATCCTACACTCAGC	4776.2	2945.16
hsa-miR-30b-3p	CTGGGAGGTGGATGTTTACTTC	22	hsa-miR-30b-3p	CTGGGAGGTGGATGTTTACTTC	12.0383	6.97768
oar-miR-30a-3p_R+1_1ss18GA	CTTTCAGTCGGATGTTTACAGC	22	oar-miR-30a-3p	CTTTCAGTCGGATGTTTGCAG	1187.06	980.946
hsa-miR-30d-3p	CTTTCAGTCAGATGTTTGCTGC	22	hsa-miR-30d-3p	CTTTCAGTCAGATGTTTGCTGC	179.285	116.876
hsa-miR-34c-5p_2ss11GA23CT	AGGCAGTGTAATTAGCTGATTGT	23	hsa-miR-34c-5p	AGGCAGTGTAGTTAGCTGATTGC	125.972	78.4989
mmu-miR-34b-3p_2ss9AG10CT	AATCACTAGTTCCACTGCCATC	22	mmu-miR-34b-3p	AATCACTAACTCCACTGCCATC	76.5293	39.5402
hsa-miR-34c-5p	AGGCAGTGTAGTTAGCTGATTGC	23	hsa-miR-34c-5p	AGGCAGTGTAGTTAGCTGATTGC	2777.84	1090.26
hsa-miR-34c-3p	AATCACTAACCACACGGCCAGG	22	hsa-miR-34c-3p	AATCACTAACCACACGGCCAGG	32.6754	9.30358
hsa-miR-34a-5p	TGGCAGTGTCTTAGCTGGTTGT	22	hsa-miR-34a-5p	TGGCAGTGTCTTAGCTGGTTGT	2522.03	830.344
hsa-miR-34a-3p	CAATCAGCAAGTATACTGCCCT	22	hsa-miR-34a-3p	CAATCAGCAAGTATACTGCCCT	12.0383	6.97768
hsa-miR-100-5p	AACCCGTAGATCCGAACTTGTG	22	hsa-miR-100-5p	AACCCGTAGATCCGAACTTGTG	416.182	915.239
oar-miR-103_R-1	AGCAGCATTGTACAGGGCTAT	21	oar-miR-103	AGCAGCATTGTACAGGGCTATG	2888.34	4627.37
hsa-miR-105-5p_L-2R+1	AAATGCTCAGACTCCTGTGGTG	22	hsa-miR-105-5p	TCAAATGCTCAGACTCCTGTGGT	0.85988	10.4665
hsa-miR-105-3p_L+2R-2	CCACGGATGTTTGAGCATGTGC	22	hsa-miR-105-3p	ACGGATGTTTGAGCATGTGCTA	0	6.97768
oar-miR-106a_L+1_1ss2AC	TCAAAGTGCTTACAGTGCAGGT	22	oar-miR-106a	AAAAGTGCTTACAGTGCAGGT	83.4084	94.1987
hsa-miR-106a-3p_L+2R-2_1ss11TC	TACTGCAATGCAAGCACTTCTT	22	hsa-miR-106a-3p	CTGCAATGTAAGCACTTCTTAC	1.71976	0
hsa-miR-122-5p_R-1	TGGAGTGTGACAATGGTGTTT	21	hsa-miR-122-5p	TGGAGTGTGACAATGGTGTTTG	7.73892	3.48884
oar-miR-125b_R+2	TCCCTGAGACCCTAACTTGTGAT	23	oar-miR-125b	TCCCTGAGACCCTAACTTGTG	41.7042	50.0067
hsa-miR-126-5p	CATTATTACTTTTGGTACGCG	21	hsa-miR-126-5p	CATTATTACTTTTGGTACGCG	23369	14955.5
hsa-miR-126-3p	TCGTACCGTGAGTAATAATGCG	22	hsa-miR-126-3p	TCGTACCGTGAGTAATAATGCG	9450.08	6314.8
mmu-miR-126b-3p_1ss23GC	CGCGTACCAAAAGTAATAATGTC	23	mmu-miR-126b-3p	CGCGTACCAAAAGTAATAATGTG	0.85988	1.16295
hsa-miR-128-3p	TCACAGTGAACCGGTCTCTTT	21	hsa-miR-128-3p	TCACAGTGAACCGGTCTCTTT	374.908	280.852
hsa-miR-133a-5p	AGCTGGTAAAATGGAACCAAAT	22	hsa-miR-133a-5p	AGCTGGTAAAATGGAACCAAAT	0.42994	19.7701
oar-miR-133_L+1	TTTGGTCCCCTTCAACCAGCTGT	23	oar-miR-133	TTGGTCCCCTTCAACCAGCTGT	144.89	3558.04
hsa-miR-133a-5p	AGCTGGTAAAATGGAACCAAAT	22	hsa-miR-133a-5p	AGCTGGTAAAATGGAACCAAAT	0.42994	19.7701
oar-miR-133_L+1	TTTGGTCCCCTTCAACCAGCTGT	23	oar-miR-133	TTGGTCCCCTTCAACCAGCTGT	144.89	3558.04
oar-miR-133_L+1R-2	TTTGGTCCCCTTCAACCAGCT	21	oar-miR-133	TTGGTCCCCTTCAACCAGCTGT	0.42994	64.5436
hsa-miR-135a-3p_1ss22GA	TATAGGGATTGGAGCCGTGGCA	22	hsa-miR-135a-3p	TATAGGGATTGGAGCCGTGGCG	1.71976	6.97768
hsa-miR-138-5p	AGCTGGTGTTGTGAATCAGGCCG	23	hsa-miR-138-5p	AGCTGGTGTTGTGAATCAGGCCG	4.72934	2.32589
hsa-miR-138-5p	AGCTGGTGTTGTGAATCAGGCCG	23	hsa-miR-138-5p	AGCTGGTGTTGTGAATCAGGCCG	4.72934	2.32589
hsa-miR-140-5p	CAGTGGTTTTACCCTATGGTAG	22	hsa-miR-140-5p	CAGTGGTTTTACCCTATGGTAG	198.632	226.775
hsa-miR-140-3p_L-1R+2	ACCACAGGGTAGAACCACGGAC	22	hsa-miR-140-3p	TACCACAGGGTAGAACCACGG	4447.3	7438.21
hsa-miR-151b_R+3	TCGAGGAGCTCACAGTCTAGT	21	hsa-miR-151b	TCGAGGAGCTCACAGTCT	9513.71	8060.39
hsa-miR-151a-3p_R+1	CTAGACTGAAGCTCCTTGAGGA	22	hsa-miR-151a-3p	CTAGACTGAAGCTCCTTGAGG	5360.49	9225.66
hsa-miR-153-5p_L+1_2ss15G-16TC	GTCATTTTTGTGATCTGCAGCT	22	hsa-miR-153-5p	TCATTTTTGTGATGTTGCAGCT	5.15928	1.16295
hsa-miR-153-3p	TTGCATAGTCACAAAAGTGATC	22	hsa-miR-153-3p	TTGCATAGTCACAAAAGTGATC	54.1725	25.5848
oar-miR-154b-5p	AGAGGTCTTCCATGGTGCATTCG	23	oar-miR-154b-5p	AGAGGTCTTCCATGGTGCATTCG	37.8347	47.6808
oar-miR-154b-3p_L-1	ATCATACATGGTTGACCTTTTT	22	oar-miR-154b-3p	AATCATACATGGTTGACCTTTTT	12.0383	1.16295
oar-miR-181a	AACATTCAACGCTGTCGGTGAGT	23	oar-miR-181a	AACATTCAACGCTGTCGGTGAGT	20920	55420.2
hsa-miR-181a-3p	ACCATCGACCGTTGATTGTACC	22	hsa-miR-181a-3p	ACCATCGACCGTTGATTGTACC	103.186	165.138
hsa-miR-184	TGGACGGAGAACTGATAAGGGT	22	hsa-miR-184	TGGACGGAGAACTGATAAGGGT	72.2299	2.32589
hsa-miR-187-3p_R+1	TCGTGTCTTGTGTTGCAGCCGGT	23	hsa-miR-187-3p	TCGTGTCTTGTGTTGCAGCCGG	338.793	12.7924
hsa-miR-190a-5p_R+1	TGATATGTTTGATATATTAGGTT	23	hsa-miR-190a-5p	TGATATGTTTGATATATTAGGT	335.353	133.739
hsa-miR-190a-3p_L+1	ACTATATATCAAACATATTCCT	22	hsa-miR-190a-3p	CTATATATCAAACATATTCCT	15.4778	3.48884
hsa-miR-192-5p	CTGACCTATGAATTGACAGCC	21	hsa-miR-192-5p	CTGACCTATGAATTGACAGCC	2454.1	5510.04
hsa-miR-192-3p	CTGCCAATTCCATAGGTCACAG	22	hsa-miR-192-3p	CTGCCAATTCCATAGGTCACAG	5.15928	9.30358
oar-miR-194	TGTAACAGCAACTCCATGTGGA	22	oar-miR-194	TGTAACAGCAACTCCATGTGGA	173.696	233.752
oar-miR-194_R-4	TGTAACAGCAACTCCATG	18	oar-miR-194	TGTAACAGCAACTCCATGTGGA	41.2742	53.4956
hsa-miR-195-5p_R-1_1ss16AG	TAGCAGCACAGAAATGTTGG	20	hsa-miR-195-5p	TAGCAGCACAGAAATATTGGC	24.9365	44.192
hsa-miR-195-3p	CCAATATTGGCTGTGCTGCTCC	22	hsa-miR-195-3p	CCAATATTGGCTGTGCTGCTCC	132.422	379.121
hsa-miR-199b-5p_R-1_2ss10TC17TC	CCCAGTGTTCAGACTACCTGTT	22	hsa-miR-199b-5p	CCCAGTGTTTAGACTATCTGTTC	6003.68	7114.91
oar-miR-199a-3p	ACAGTAGTCTGCACATTGGTT	21	oar-miR-199a-3p	ACAGTAGTCTGCACATTGGTT	82015.4	84821.9
hsa-miR-200a-5p	CATCTTACCGGACAGTGCTGGA	22	hsa-miR-200a-5p	CATCTTACCGGACAGTGCTGGA	450.577	39.5402
hsa-miR-141-3p_R-1	TAACACTGTCTGGTAAAGATG	21	hsa-miR-141-3p	TAACACTGTCTGGTAAAGATGG	28337.4	5791.48
hsa-miR-202-5p_R-1	TTCCTATGCATATACTTCTTT	21	hsa-miR-202-5p	TTCCTATGCATATACTTCTTTG	3.43952	1.16295
hsa-miR-205-3p_R+1_1ss19TC	GATTTCAGTGGAGTGAAGCTCA	22	hsa-miR-205-3p	GATTTCAGTGGAGTGAAGTTC	2.57964	1.16295
hsa-miR-214-5p	TGCCTGTCTACACTTGCTGTGC	22	hsa-miR-214-5p	TGCCTGTCTACACTTGCTGTGC	236.467	266.315
hsa-miR-214-3p	ACAGCAGGCACAGACAGGCAGT	22	hsa-miR-214-3p	ACAGCAGGCACAGACAGGCAGT	1098.93	668.695
hsa-miR-222-5p_R-1	CTCAGTAGCCAGTGTAGATCC	21	hsa-miR-222-5p	CTCAGTAGCCAGTGTAGATCCT	4.2994	0
hsa-miR-222-3p_R+2	AGCTACATCTGGCTACTGGGTCT	23	hsa-miR-222-3p	AGCTACATCTGGCTACTGGGT	1770.49	926.869
hsa-miR-224-5p_R+1	CAAGTCACTAGTGGTTCCGTTT	22	hsa-miR-224-5p	CAAGTCACTAGTGGTTCCGTT	519.368	607.058
hsa-miR-224-3p_L+1R-3_1ss10GA	CAAAATGGTACCCTAGTGACT	21	hsa-miR-224-3p	AAAATGGTGCCCTAGTGACTACA	7.73892	4.65179
oar-miR-299-5p_R-2	TGGTTTACCGTCCCACATAC	20	oar-miR-299-5p	TGGTTTACCGTCCCACATACAT	23.6467	44.192
hsa-miR-299-3p_1ss10TC	TATGTGGGACGGTAAACCGCTT	22	hsa-miR-299-3p	TATGTGGGATGGTAAACCGCTT	141.88	297.714
oar-miR-299-5p_R-2	TGGTTTACCGTCCCACATAC	20	oar-miR-299-5p	TGGTTTACCGTCCCACATACAT	23.6467	44.192
oar-miR-299-3p_R-4	TATGTGGGACGGTAAACC	18	oar-miR-299-3p	TATGTGGGACGGTAAACCACAA	0	2.32589
hsa-miR-301a-5p	GCTCTGACTTTATTGCACTACT	22	hsa-miR-301a-5p	GCTCTGACTTTATTGCACTACT	11.1784	10.4665
hsa-miR-301a-3p	CAGTGCAATAGTATTGTCAAAGC	23	hsa-miR-301a-3p	CAGTGCAATAGTATTGTCAAAGC	1420.52	998.971
oar-miR-329a-3p_R-2_1ss19TC	AACACACCTGGTTAACCTCT	20	oar-miR-329a-3p	AACACACCTGGTTAACCTTTTT	13.3281	13.9554
hsa-miR-338-3p_R-1	TCCAGCATCAGTGATTTTGTT	21	hsa-miR-338-3p	TCCAGCATCAGTGATTTTGTTG	39.1245	35.4699
hsa-miR-339-5p_1ss22CT	TCCCTGTCCTCCAGGAGCTCATG	23	hsa-miR-339-5p	TCCCTGTCCTCCAGGAGCTCACG	4.2994	6.97768
oar-miR-362_R-2	AATCCTTGGAACCTAGGTGTGA	22	oar-miR-362	AATCCTTGGAACCTAGGTGTGAGT	42.994	70.9398
hsa-miR-362-3p_R-1	AACACACCTATTCAAGGATTC	21	hsa-miR-362-3p	AACACACCTATTCAAGGATTCA	146.18	170.953
oar-miR-369-3p	AATAATACATGGTTGATCTTT	21	oar-miR-369-3p	AATAATACATGGTTGATCTTT	644.05	1069.91
oar-miR-374a	TTATAATACAACCTGATAAGTG	22	oar-miR-374a	TTATAATACAACCTGATAAGTG	1404.18	1538.58
hsa-miR-374a-3p_R-1_1ss9AG	CTTATCAGGTTGTATTGTAAT	21	hsa-miR-374a-3p	CTTATCAGATTGTATTGTAATT	164.237	382.61
hsa-miR-374a-3p_2ss9AG22TG	CTTATCAGGTTGTATTGTAATG	22	hsa-miR-374a-3p	CTTATCAGATTGTATTGTAATT	0	3.48884
oar-miR-376e-5p_L-1	GTGGATATTCCTTCTATGTTT	21	oar-miR-376e-5p	GGTGGATATTCCTTCTATGTTT	3.00958	6.97768
oar-miR-376e-3p	AACATAGAGGAAAATCCACATT	22	oar-miR-376e-3p	AACATAGAGGAAAATCCACATT	19.3473	20.3516
oar-miR-376e-5p	GGTGGATATTCCTTCTATGTTT	22	oar-miR-376e-5p	GGTGGATATTCCTTCTATGTTT	6.01916	6.39621
oar-miR-376c-3p_1ss6AG	AACATGGAGGAAATTCCACGT	21	oar-miR-376c-3p	AACATAGAGGAAATTCCACGT	250.655	232.008
hsa-miR-377-5p	AGAGGTTGCCCTTGGTGAATTC	22	hsa-miR-377-5p	AGAGGTTGCCCTTGGTGAATTC	2.57964	1.16295
hsa-miR-377-3p	ATCACACAAAGGCAACTTTTGT	22	hsa-miR-377-3p	ATCACACAAAGGCAACTTTTGT	4.2994	1.16295
oar-miR-382-5p	GAAGTTGTTCGTGGTGGATTCG	22	oar-miR-382-5p	GAAGTTGTTCGTGGTGGATTCG	137.581	265.152
oar-miR-382-3p	AATCATTCACGGACAACACTT	21	oar-miR-382-3p	AATCATTCACGGACAACACTT	72.2299	138.391
oar-miR-410-3p	AATATAACACAGATGGCCTGT	21	oar-miR-410-3p	AATATAACACAGATGGCCTGT	631.152	580.311
hsa-miR-423-5p	TGAGGGGCAGAGAGCGAGACTTT	23	hsa-miR-423-5p	TGAGGGGCAGAGAGCGAGACTTT	2330.28	2592.21
hsa-miR-423-3p	AGCTCGGTCTGAGGCCCCTCAGT	23	hsa-miR-423-3p	AGCTCGGTCTGAGGCCCCTCAGT	2124.76	1857.23
hsa-miR-424-5p_R-1	CAGCAGCAATTCATGTTTTGA	21	hsa-miR-424-5p	CAGCAGCAATTCATGTTTTGAA	1665.59	2065.39
hsa-miR-424-3p	CAAAACGTGAGGCGCTGCTAT	21	hsa-miR-424-3p	CAAAACGTGAGGCGCTGCTAT	160.798	126.761
hsa-miR-449a	TGGCAGTGTATTGTTAGCTGGT	22	hsa-miR-449a	TGGCAGTGTATTGTTAGCTGGT	1842.72	16.2813
mml-miR-449a-3p_L+1_2ss21GA23CT	TCAGCTAACATGCAACTGCTATT	23	mml-miR-449a-3p	CAGCTAACATGCAACTGCTGTC	3.43952	0
oar-miR-485-5p_R-1	AGAGGCTGGCCGTGATGAATTC	22	oar-miR-485-5p	AGAGGCTGGCCGTGATGAATTCG	41.2742	55.8215
oar-miR-485-3p	GTCATACACGGCTCTCCTCTCT	22	oar-miR-485-3p	GTCATACACGGCTCTCCTCTCT	36.9748	22.096
oar-miR-493-3p	TGAAGGTCTACTGTGTGCCAGG	22	oar-miR-493-3p	TGAAGGTCTACTGTGTGCCAGG	164.237	130.25
oar-miR-495-5p_L-1	GAAGTCGCCCATGTTCTTTTCG	22	oar-miR-495-5p	AGAAGTCGCCCATGTTCTTTTCG	4.2994	2.32589
oar-miR-495-3p	AAACAAACATGGTGCACTTCTT	22	oar-miR-495-3p	AAACAAACATGGTGCACTTCTT	50.7329	50.0067
hsa-miR-499a-5p	TTAAGACTTGCAGTGATGTTT	21	hsa-miR-499a-5p	TTAAGACTTGCAGTGATGTTT	63.6311	130.25
hsa-miR-499a-3p_R+1	AACATCACAGCAAGTCTGTGCTG	23	hsa-miR-499a-3p	AACATCACAGCAAGTCTGTGCT	0.85988	1.16295
bta-mir-502b-p5	TAATTCTTGCTCCCCAGGTGAGA	23	bta-mir-502b-p5	taattcttgctccccaggtgaga	1.71976	10.4665
hsa-miR-500a-3p_L-1R+1_1ss3GC	TCCACCTGGGCAAGGATTCTGA	22	hsa-miR-500a-3p	ATGCACCTGGGCAAGGATTCTG	9.02874	13.9554
mmu-miR-503-5p	TAGCAGCGGGAACAGTACTGCAG	23	mmu-miR-503-5p	TAGCAGCGGGAACAGTACTGCAG	26.6563	5.81473
bta-miR-503-3p_R-2	GGAGTATTGTTTCTGCTGCCC	21	bta-miR-503-3p	GGAGTATTGTTTCTGCTGCCCGG	14.618	19.7701
bta-miR-504_R+1	AGACCCTGGTCTGCACTCTGTCT	23	bta-miR-504	AGACCCTGGTCTGCACTCTGTC	430.8	263.989
hsa-miR-505-5p	GGGAGCCAGGAAGTATTGATGT	22	hsa-miR-505-5p	GGGAGCCAGGAAGTATTGATGT	0.85988	0
hsa-miR-505-3p	CGTCAACACTTGCTGGTTTCCT	22	hsa-miR-505-3p	CGTCAACACTTGCTGGTTTCCT	68.7904	72.1027
eca-miR-508-5p_R-4	TACTCCAGAGGGTGTCATT	19	eca-miR-508-5p	TACTCCAGAGGGTGTCATTCACA	0.85988	0
oar-miR-539-5p_L+2R-1	GGAGAAATTATCCTTGGTGTGTT	23	oar-miR-539-5p	AGAAATTATCCTTGGTGTGTTC	1.71976	1.16295
oar-miR-539-3p_R-1	AATCATACAAGGACAATTTCTT	22	oar-miR-539-3p	AATCATACAAGGACAATTTCTTT	39.5545	38.3773
oar-miR-544-5p	TCTTGTTAAAAGGCAGATTCT	21	oar-miR-544-5p	TCTTGTTAAAAGGCAGATTCT	35.2551	29.0737
oar-miR-544-3p	ATTCTGCATTTTTAGCAAGTT	21	oar-miR-544-3p	ATTCTGCATTTTTAGCAAGTT	2.1497	1.74442
oar-miR-544-3p	ATTCTGCATTTTTAGCAAGTT	21	oar-miR-544-3p	ATTCTGCATTTTTAGCAAGTT	2.1497	1.74442
hsa-miR-590-3p	TAATTTTATGTATAAGCTAGT	21	hsa-miR-590-3p	TAATTTTATGTATAAGCTAGT	0.85988	3.48884
mdo-miR-599-5p_R-2_1ss9TG	TTTGATAAGCTGACATGGGAC	21	mdo-miR-599-5p	TTTGATAATCTGACATGGGACAG	0.85988	20.933
hsa-miR-599_L-1R+3	TTGTGTCAGTTTATCAAACCCT	22	hsa-miR-599	GTTGTGTCAGTTTATCAAAC	0	2.32589
hsa-miR-652-5p_L+1R-3	ACAACCCTAGGAGAGGGTGCCAT	23	hsa-miR-652-5p	CAACCCTAGGAGAGGGTGCCATTCA	9.45868	5.81473
hsa-miR-652-3p_R+1	AATGGCGCCACTAGGGTTGTGT	22	hsa-miR-652-3p	AATGGCGCCACTAGGGTTGTG	117.804	146.531
oar-miR-655-5p_R-1	AGAGGTTATCCGTGTTATGTT	21	oar-miR-655-5p	AGAGGTTATCCGTGTTATGTTC	0.85988	1.16295
oar-miR-655-3p	ATAATACATGGTTAACCTCTCT	22	oar-miR-655-3p	ATAATACATGGTTAACCTCTCT	147.04	183.746
hsa-miR-656-3p	AATATTATACAGTCAACCTCT	21	hsa-miR-656-3p	AATATTATACAGTCAACCTCT	15.4778	8.14063
hsa-miR-670-3p_R+3	TTTCCTCATATTCATTCAGGAGTG	24	hsa-miR-670-3p	TTTCCTCATATTCATTCAGGA	10.3186	15.1183
oar-miR-758-3p_R+2	TTTGTGACCTGGTCCACTAACT	22	oar-miR-758-3p	TTTGTGACCTGGTCCACTAA	106.625	29.0737
hsa-miR-760_R+2	CGGCTCTGGGTCTGTGGGGAGT	22	hsa-miR-760	CGGCTCTGGGTCTGTGGGGA	12.8982	9.30358
hsa-miR-767-5p_R-3	TGCACCATGGTTGTCTGAGC	20	hsa-miR-767-5p	TGCACCATGGTTGTCTGAGCATG	2.57964	56.9844
hsa-miR-1271-3p_R-1_1ss21CA	AGTGCCTGCTATGTGCCAGGA	21	hsa-miR-1271-3p	AGTGCCTGCTATGTGCCAGGCA	0.85988	2.32589
hsa-miR-1277-5p_L-3_1ss15AG	TATATATATATGTGTACGTAT	21	hsa-miR-1277-5p	AAATATATATATATATGTACGTAT	1.71976	0
hsa-miR-1277-3p_R-1	TACGTAGATATATATGTATTT	21	hsa-miR-1277-3p	TACGTAGATATATATGTATTTT	6.01916	5.81473
hsa-miR-1298-5p	TTCATTCGGCTGTCCAGATGTA	22	hsa-miR-1298-5p	TTCATTCGGCTGTCCAGATGTA	0	1.16295
oan-miR-1386_L+2R-1	GGCTCCTGGCTGGCTCGCC	19	oan-miR-1386	CTCCTGGCTGGCTCGCCA	0.85988	3.48884
bta-miR-2284x_R+1	TGAAAAGTTCGTTCGGGTTTTT	22	bta-miR-2284x	TGAAAAGTTCGTTCGGGTTTT	1132.89	1910.72
bta-mir-2284f-p3_1ss6CA	AAAACACGAACAAACTTTT	19	bta-mir-2284f-p3	aaaacccgaacaaactttt	2.57964	3.48884
bta-miR-2284x_R+1_1ss8TG	TGAAAAGGTCGTTCGGGTTTTT	22	bta-miR-2284x	TGAAAAGTTCGTTCGGGTTTT	0.42994	0
bta-mir-2284s-p3_1ss5AG	AAAGGCCTGAATGAACTTTT	20	bta-mir-2284s-p3	aaagacctgaatgaactttt	0	1.16295
bta-miR-2284d_L-1R+1_1ss10GA	AAAAGTTCATTAGGGTTTTTCT	22	bta-miR-2284d	AAAAAGTTCGTTAGGGTTTTTC	6.01916	0.581473
bta-miR-2284d_L-1R+1_1ss10GA	AAAAGTTCATTAGGGTTTTTCT	22	bta-miR-2284d	AAAAAGTTCGTTAGGGTTTTTC	6.01916	0.581473
bta-miR-2284m_L+1R+1	TGAAAAGTTTGTTCGGGTTTTT	22	bta-miR-2284m	GAAAAGTTTGTTCGGGTTTT	0	4.65179
bta-miR-2284b_L+2R-1_1ss17TG	TGAAAAGTTCGTTTGGGTTTTT	22	bta-miR-2284b	AAAAGTTCGTTTGGTTTTTTC	0	1.16295
bta-miR-2284b_L+2R-1_1ss17TG	TGAAAAGTTCGTTTGGGTTTTT	22	bta-miR-2284b	AAAAGTTCGTTTGGTTTTTTC	0	1.16295
bta-miR-2284d_L-1R+1_1ss3AG	AGAAGTTCGTTAGGGTTTTTCT	22	bta-miR-2284d	AAAAAGTTCGTTAGGGTTTTTC	0	5.81473
bta-miR-2284y_R+1_1ss8CT	AAAAGTTTGTTCGGGTTTTTCT	22	bta-miR-2284y	AAAAGTTCGTTCGGGTTTTTC	0.42994	0.581473
bta-miR-2284x_L-1R+2	GAAAAGTTCGTTCGGGTTTTTT	22	bta-miR-2284x	TGAAAAGTTCGTTCGGGTTTT	25.7964	66.8695
bta-mir-2284aa-3-p3	AAAATCCGAACGAACTTTTTGGT	23	bta-mir-2284aa-3-p3	aaaatccgaacgaactttttggt	1.28982	3.48884
bta-mir-2284aa-3-p3	AAAATCCGAACGAACTTTTTGG	22	bta-mir-2284aa-3-p3	aaaatccgaacgaactttttgg	1.28982	3.48884
bta-mir-2284z-6-p3	CCAAACGAACTTTTTGGCCAACT	23	bta-mir-2284z-6-p3	ccaaacgaactttttggccaact	0	1.16295
bta-miR-2284y_L+2R-1	CGAAAAGTTCGTTCGGGTTTTT	22	bta-miR-2284y	AAAAGTTCGTTCGGGTTTTTC	0.85988	0.581473
bta-miR-2284ab	TAAAAGTTTGGTTGGGTTTTT	21	bta-miR-2284ab	TAAAAGTTTGGTTGGGTTTTT	12.0383	5.81473
bta-mir-2284z-4-p5_1ss1AG	GAAAGTTTGTTTGGGTTTTTCT	22	bta-mir-2284z-4-p5	AAAAGTTTGTTTGGGTTTTtct	9.45868	4.65179
bta-miR-2284b_L+1R-1_1ss16TG	GAAAAGTTCGTTTGGGTTTTT	21	bta-miR-2284b	AAAAGTTCGTTTGGTTTTTTC	0	1.16295
bta-mir-2285ac-p5_1ss21CA	GAAAGTTTGTTTGGGTTTTTA	21	bta-mir-2285ac-p5	gaaagtttgtttgggtttttc	0.85988	1.16295
bta-mir-2285k-3-p3_1ss4GC	ACCCGAATGAACTTTTTGGCCT	22	bta-mir-2285k-3-p3	ACCGGAATGAACTTTTTGgcct	11.6084	9.30358
bta-mir-2285k-3-p3_1ss3GC	CCCGAATGAACTTTTTGGCCT	21	bta-mir-2285k-3-p3	CCGGAATGAACTTTTTGgcct	1.28982	1.16295
bta-miR-2285f_R+1	AAAACCTGAATGAACTTTTTGGA	23	bta-miR-2285f	AAAACCTGAATGAACTTTTTGG	0.85988	0.581473
bta-miR-2285f_R+1	AAAACCTGAATGAACTTTTTGGA	23	bta-miR-2285f	AAAACCTGAATGAACTTTTTGG	0.85988	0.581473
bta-miR-2285k_L-1R+2	AAACCGGAATGAACTTTTTGGA	22	bta-miR-2285k	AAAACCGGAATGAACTTTTTG	0.42994	2.90737
bta-mir-2285r-p5_1ss13TC	CAAAAGCTCATTCGGGTTT	19	bta-mir-2285r-p5	caaaagctcatttgggttt	0.42994	0.581473
bta-mir-2285r-p5_1ss13TC	CAAAAGCTCATTCGGGTTT	19	bta-mir-2285r-p5	caaaagctcatttgggttt	0.42994	0.581473
bta-mir-2285s-p5_1ss14TC	AAGTTCATTTGGGCTTTTCTGT	22	bta-mir-2285s-p5	aagttcatttgggtttttctgt	1.71976	0
bta-mir-2285s-p5_1ss14TC	AAGTTCATTTGGGCTTTTCTGT	22	bta-mir-2285s-p5	aagttcatttgggtttttctgt	1.71976	0
bta-mir-2285e-2-p5_1ss23CT	CAAAAAGTTCGTTTGGGTTTTTT	23	bta-mir-2285e-2-p5	caaaaagttcgtttgggtttttc	4.2994	2.32589
bta-mir-2285t-p5_1ss10AC	TGGCCAAAACGTTCGTTCAGGT	22	bta-mir-2285t-p5	tggccaaaaagttcgttcaggt	1.28982	0
bta-mir-2285t-p5_1ss10AC	TGGCCAAAACGTTCGTTCAGGT	22	bta-mir-2285t-p5	tggccaaaaagttcgttcaggt	1.28982	0
bta-mir-2285o-3-p5_1ss12TC	AAAAATTTGTTCGGGTTTTTCT	22	bta-mir-2285o-3-p5	aaaaatttgtttgggtttttct	9.45868	2.32589
bta-mir-2285o-3-p5_1ss12TC	AAAAATTTGTTCGGGTTTTTCT	22	bta-mir-2285o-3-p5	aaaaatttgtttgggtttttct	9.45868	2.32589
bta-mir-2285m-3-p5_1ss17TA	AAAAGGTTCATTTGGGATTTT	21	bta-mir-2285m-3-p5	aaaaggttcatttgggttttt	0.85988	1.16295
bta-mir-2285f-2-p5_1ss10AG	AATTTGTTCGGGTTTTTCTGTA	22	bta-mir-2285f-2-p5	aatttgttcaggtttttctgta	2.57964	0
bta-mir-2285f-2-p5_1ss10AG	AATTTGTTCGGGTTTTTCTGTA	22	bta-mir-2285f-2-p5	aatttgttcaggtttttctgta	2.57964	0
bta-mir-2285o-3-p5_1ss5AG	AAAAGATTTGTTTGGGTTTTT	21	bta-mir-2285o-3-p5	aaaaaatttgtttgggttttt	0.85988	0
bta-mir-2285o-3-p5_1ss5AG	AAAAGATTTGTTTGGGTTTTT	21	bta-mir-2285o-3-p5	aaaaaatttgtttgggttttt	0.85988	0
bta-mir-2285y-p5	AAAGTTCGTTTGGATTTCTCT	21	bta-mir-2285y-p5	aaagttcgtttggatttctct	1.71976	0
bta-mir-2285n-3-p3_1ss19GT	AAACCCGAATGAACTTTTTGGA	22	bta-mir-2285n-3-p3	AAACCCGAATGAACTTTTGGga	1.71976	1.16295
bta-miR-2285i_L-1R+1_1ss6CT	AAACTGGAACGAACTTTTTGGC	22	bta-miR-2285i	AAAACCGGAACGAACTTTTTGG	4.72934	5.81473
bta-miR-2285i_L-1R+1_1ss6CT	AAACTGGAACGAACTTTTTGGC	22	bta-miR-2285i	AAAACCGGAACGAACTTTTTGG	4.72934	5.81473
bta-mir-2285ac-p5_1ss21CT	GAAAGTTTGTTTGGGTTTTTT	21	bta-mir-2285ac-p5	gaaagtttgtttgggtttttc	2.57964	1.16295
bta-miR-2285l_1ss23CA	AAAACCCGCATGAACTTTTTGGA	23	bta-miR-2285l	AAAACCCGCATGAACTTTTTGGC	6.01916	0
bta-miR-2285o_L-1R+3	AACCCGAACGAACTTTTGGGCT	22	bta-miR-2285o	AAACCCGAACGAACTTTTGG	8.5988	6.39621
bta-miR-2285c_L-1R-1_1ss19TC	AACCTGAACAAACTTTTCGG	20	bta-miR-2285c	AAACCTGAACAAACTTTTTGGC	0.85988	3.48884
bta-mir-2285m-3-p5_1ss1AG	GAAAGGTTCATTTGGGTTTTT	21	bta-mir-2285m-3-p5	aaaaggttcatttgggttttt	53.7425	108.154
bta-mir-2285m-3-p5_1ss1AG	GAAAGGTTCATTTGGGTTTTT	21	bta-mir-2285m-3-p5	aaaaggttcatttgggttttt	53.7425	108.154
bta-miR-2285o_R+3	AAACCCGAACGAACTTTTGGGCT	23	bta-miR-2285o	AAACCCGAACGAACTTTTGG	16.3377	11.048
bta-miR-2285r_1ss23GA	AGAAACCTGGATGAACTTTTTGA	23	bta-miR-2285r	AGAAACCTGGATGAACTTTTTGG	0	1.74442
bta-miR-2285r_1ss23GA	AGAAACCTGGATGAACTTTTTGA	23	bta-miR-2285r	AGAAACCTGGATGAACTTTTTGG	0	1.74442
bta-miR-2285r_R-2	AGAAACCTGGATGAACTTTTT	21	bta-miR-2285r	AGAAACCTGGATGAACTTTTTGG	5.15928	1.16295
bta-mir-2285e-2-p5_1ss1GA	AGCCAAAAAGTTCGTTTGGGTTT	23	bta-mir-2285e-2-p5	ggccaaaaagttcgtttgggttt	2.57964	0
bta-miR-2285f_L+1_1ss23GT	AAAAACCTGAATGAACTTTTTGT	23	bta-miR-2285f	AAAACCTGAATGAACTTTTTGG	1.71976	1.16295
bta-miR-2285p_L-2R+1_1ss11GA	AAACTTGAATGAACTTTTGGG	21	bta-miR-2285p	AAAAACTTGAGTGAACTTTTGG	0.85988	0
bta-mir-2285n-7-p5	AAAAAGTTTGTTCGAGTTTTT	21	bta-mir-2285n-7-p5	aaaaagtttgttcgagttttt	1.71976	0
bta-miR-2285k_L-1R+1	AAACCGGAATGAACTTTTTGA	21	bta-miR-2285k	AAAACCGGAATGAACTTTTTG	0.85988	0
bta-miR-2319a_R-1	CTACTCTGTATTAGGCACTTA	21	bta-miR-2319a	CTACTCTGTATTAGGCACTTAG	1.71976	2.32589
hsa-miR-2355-5p	ATCCCCAGATACAATGGACAA	21	hsa-miR-2355-5p	ATCCCCAGATACAATGGACAA	17.1976	39.5402
hsa-miR-2355-3p_R+2	ATTGTCCTTGCTGTTTGGAGATAT	24	hsa-miR-2355-3p	ATTGTCCTTGCTGTTTGGAGAT	2.57964	1.16295
bta-miR-2427_L+1R-1	TAGGTCATTTCAAAGAGGGCT	21	bta-miR-2427	AGGTCATTTCAAAGAGGGCTG	13.7581	2.32589
bta-miR-2483-5p_L+2R-2	TCCGTCAACCATCCAGCTGTTT	22	bta-miR-2483-5p	CGTCAACCATCCAGCTGTTTGA	14.618	36.0514
bta-miR-2483-3p	AAACATCTGGTTGGTTGAGAGA	22	bta-miR-2483-3p	AAACATCTGGTTGGTTGAGAGA	7.73892	10.4665
bta-mir-2887-2-p5_1ss7AC	CGGGACCCGGGGCGCGGC	18	bta-mir-2887-2-p5	cgggacacggggcgcggc	6.01916	2.32589
hsa-miR-3120-3p_L-1R+2	ACAGCAAGTGTAGACAGGCAGA	22	hsa-miR-3120-3p	CACAGCAAGTGTAGACAGGCA	0.85988	1.16295
bta-miR-3431	CCTCAGTCAGCCTTGTGGATGT	22	bta-miR-3431	CCTCAGTCAGCCTTGTGGATGT	1189.21	2201.46
bta-mir-3431-p3	ATCTAGAGGACTGACTGAAATT	22	bta-mir-3431-p3	atctagaggactgactgaaatt	122.103	161.65
bta-miR-3432_1ss21TC	TGCGGGATCTTTAGTTGTGGCG	22	bta-miR-3432	TGCGGGATCTTTAGTTGTGGTG	50.7329	38.3773
bta-mir-3432-2-p3	CAGCAACTAAAGATCCCTCAGG	22	bta-mir-3432-2-p3	cagcaactaaagatccctcagg	4.2994	2.32589
rno-mir-3548-p5	CATCGTTACCAGACAGTGTTAGA	23	rno-mir-3548-p5	catcgttaccagacagtgttaga	0	1.16295
rno-miR-3548_1ss21CT	CAGCACTGTCCGGTAAGATGTC	22	rno-miR-3548	CAGCACTGTCCGGTAAGATGCC	0.85988	3.48884
rno-miR-3585-5p_R-2_1ss17TA	TTCACAAGAAGGTGTCATTC	20	rno-miR-3585-5p	TTCACAAGAAGGTGTCTTTCAT	2.57964	0
oar-miR-3957-3p	ACGCACAGCACCTCACTGAGCT	22	oar-miR-3957-3p	ACGCACAGCACCTCACTGAGCT	18.9174	12.7924
mmu-miR-3963_R+2_1ss1TC	CGTATCCCACTTCTGACACCA	21	mmu-miR-3963	TGTATCCCACTTCTGACAC	102.326	19.7701
ssc-mir-4335-p3_1ss4CG	TTCGAGCCCCACGTTGGGCGCCA	23	ssc-mir-4335-p3	ttccagccccacgttgggcgcca	1.71976	0
hsa-mir-7641-2-p3_1ss22TC	GAAGCTAAGCAGGGTCGGGCCC	22	hsa-mir-7641-2-p3	GAAGCTAAGCagggtcgggcct	3564.2	929.195
hsa-miR-7705_R-1_1ss18GC	AATAGCTCAGAATGTCACTTCT	22	hsa-miR-7705	AATAGCTCAGAATGTCAGTTCTG	1.28982	0
hsa-miR-7705_R-1_1ss18GC	AATAGCTCAGAATGTCACTTCT	22	hsa-miR-7705	AATAGCTCAGAATGTCAGTTCTG	1.28982	0
bta-miR-7857_L-1	TAGCCAGTTGGGGAAGAATGC	21	bta-miR-7857	ATAGCCAGTTGGGGAAGAATGC	1.71976	0
oar-let-7a	TGAGGTAGTAGGTTGTATAGTT	22	oar-let-7a	TGAGGTAGTAGGTTGTATAGTT	151415	223063
hsa-let-7a-2-3p_R+1	CTGTACAGCCTCCTAGCTTTCCT	23	hsa-let-7a-2-3p	CTGTACAGCCTCCTAGCTTTCC	0.85988	0
oar-let-7a_2ss11GA19AT	TGAGGTAGTAAGTTGTATTGTT	22	oar-let-7a	TGAGGTAGTAGGTTGTATAGTT	8660.28	12418.5
hsa-miR-98-3p_1ss22CT	CTATACAACTTACTACTTTCCT	22	hsa-miR-98-3p	CTATACAACTTACTACTTTCCC	70.5102	39.5402
oar-let-7b_R+1	TGAGGTAGTAGGTTGTGTGGTT	22	oar-let-7b	TGAGGTAGTAGGTTGTGTGGT	43450.6	48908.3
bta-miR-7	TGGAAGACTAGTGATTTTGTTGTT	24	bta-miR-7	TGGAAGACTAGTGATTTTGTTGTT	389.096	312.833
hsa-miR-7-1-3p	CAACAAATCACAGTCTGCCATA	22	hsa-miR-7-1-3p	CAACAAATCACAGTCTGCCATA	57.612	34.8884
hsa-miR-7-5p_R+1	TGGAAGACTAGTGATTTTGTTGTT	24	hsa-miR-7-5p	TGGAAGACTAGTGATTTTGTTGT	387.376	312.833
hsa-miR-7-1-3p	CAACAAATCACAGTCTGCCATA	22	hsa-miR-7-1-3p	CAACAAATCACAGTCTGCCATA	57.612	34.8884
bta-miR-15b	TAGCAGCACATCATGGTTTACA	22	bta-miR-15b	TAGCAGCACATCATGGTTTACA	274.302	125.017
hsa-miR-15b-3p_R-1	CGAATCATTATTTGCTGCTCT	21	hsa-miR-15b-3p	CGAATCATTATTTGCTGCTCTA	38.6946	23.2589
oan-miR-15a-5p	TAGCAGCACATAATGGTTTGT	21	oan-miR-15a-5p	TAGCAGCACATAATGGTTTGT	1049.91	703.001
oan-miR-15a-3p_R-1	CAGGCCATATTGTGCTGCCTC	21	oan-miR-15a-3p	CAGGCCATATTGTGCTGCCTCA	0.85988	1.16295
oar-miR-16b_R+2	TAGCAGCACGTAAATATTGGAG	22	oar-miR-16b	TAGCAGCACGTAAATATTGG	7322.74	7469.61
hsa-miR-16-2-3p_L+1R-1_1ss11CT	ACCAATATTATTGTGCTGCTTT	22	hsa-miR-16-2-3p	CCAATATTACTGTGCTGCTTTA	116.944	73.2657
hsa-miR-17-5p	CAAAGTGCTTACAGTGCAGGTAG	23	hsa-miR-17-5p	CAAAGTGCTTACAGTGCAGGTAG	619.974	293.063
hsa-miR-17-3p_R-2	ACTGCAGTGAAGGCACTTGT	20	hsa-miR-17-3p	ACTGCAGTGAAGGCACTTGTAG	183.154	112.806
cfa-miR-18a_R-1	TAAGGTGCATCTAGTGCAGAT	21	cfa-miR-18a	TAAGGTGCATCTAGTGCAGATA	86.8479	54.6585
hsa-miR-18a-3p_R-1	ACTGCCCTAAGTGCTCCTTCTG	22	hsa-miR-18a-3p	ACTGCCCTAAGTGCTCCTTCTGG	15.4778	10.4665
hsa-miR-19a-5p_L+1R-3	TAGTTTTGCATAGTTGCACT	20	hsa-miR-19a-5p	AGTTTTGCATAGTTGCACTACA	3.43952	1.16295
age-miR-19a_1ss23AT	TGTGCAAATCTATGCAAAACTGT	23	age-miR-19a	TGTGCAAATCTATGCAAAACTGA	90.2874	190.723
hsa-miR-20a-5p_R+1	TAAAGTGCTTATAGTGCAGGTAGT	24	hsa-miR-20a-5p	TAAAGTGCTTATAGTGCAGGTAG	61.4814	36.6328
hsa-miR-20a-3p_R+1	ACTGCATTATGAGCACTTAAAGT	23	hsa-miR-20a-3p	ACTGCATTATGAGCACTTAAAG	13.3281	11.6295
oan-miR-20a-5p_R+4	TAAAGTGCTTATAGTGCAGGTAGT	24	oan-miR-20a-5p	TAAAGTGCTTATAGTGCAGG	61.4814	36.6328
oan-miR-20a-2-3p	ACTGCATTATGAGCACTTAAAGT	23	oan-miR-20a-2-3p	ACTGCATTATGAGCACTTAAAGT	13.3281	11.6295
hsa-miR-21-5p_R+2_1ss4CN	TAGNTTATCAGACTGATGTTGACC	24	hsa-miR-21-5p	TAGCTTATCAGACTGATGTTGA	22.3569	2.32589
aja-miR-21_R+2	CAACAGCAGTCGATGGGCTGTCCT	24	aja-miR-21	CAACAGCAGTCGATGGGCTGTC	1.71976	1.16295
mdo-miR-22-5p_L+3_1ss18GA	ATCAGTTCTTCAGTGGCAAGCTTTA	25	mdo-miR-22-5p	AGTTCTTCAGTGGCGAGCTTTA	1.71976	0
mdo-miR-22-3p_R+1	AAGCTGCCAGTTGAAGAACTGCA	23	mdo-miR-22-3p	AAGCTGCCAGTTGAAGAACTGC	7.73892	2.32589
cgr-miR-23b-5p_R+1	GGGTTCCTGGCATGCTGATTT	21	cgr-miR-23b-5p	GGGTTCCTGGCATGCTGATT	0	4.65179
cgr-miR-23b-3p	ATCACATTGCCAGGGATTACC	21	cgr-miR-23b-3p	ATCACATTGCCAGGGATTACC	6731.14	8976.79
hsa-miR-24-1-5p_L+1_3ss17TA19TC20-A	GTGCCTACTGAGCTGAAACACAGT	24	hsa-miR-24-1-5p	TGCCTACTGAGCTGATATCAGT	108.345	43.029
eca-miR-24_R+1	TGGCTCAGTTCAGCAGGAACAGT	23	eca-miR-24	TGGCTCAGTTCAGCAGGAACAG	8886	8989.58
oar-miR-26a_R+1_1ss4AN	TTCNAGTAATCCAGGATAGGCTT	23	oar-miR-26a	TTCAAGTAATCCAGGATAGGCT	63.2012	116.876
hsa-miR-26a-2-3p	CCTATTCTTGATTACTTGTTTC	22	hsa-miR-26a-2-3p	CCTATTCTTGATTACTTGTTTC	21.497	26.1663
hsa-miR-26a-5p_R+1_1ss4AN	TTCNAGTAATCCAGGATAGGCTT	23	hsa-miR-26a-5p	TTCAAGTAATCCAGGATAGGCT	38.2647	52.9141
hsa-miR-26a-2-3p	CCTATTCTTGATTACTTGTTTC	22	hsa-miR-26a-2-3p	CCTATTCTTGATTACTTGTTTC	21.497	26.1663
hsa-miR-27b-5p	AGAGCTTAGCTGATTGGTGAAC	22	hsa-miR-27b-5p	AGAGCTTAGCTGATTGGTGAAC	53.3126	48.8438
bta-miR-27b	TTCACAGTGGCTAAGTTCTGC	21	bta-miR-27b	TTCACAGTGGCTAAGTTCTGC	32938.6	54409.6
bta-miR-28_R+1	AAGGAGCTCACAGTCTATTGAGT	23	bta-miR-28	AAGGAGCTCACAGTCTATTGAG	34.3952	40.7031
hsa-miR-28-3p_1ss11TA	CACTAGATTGAGAGCTCCTGGA	22	hsa-miR-28-3p	CACTAGATTGTGAGCTCCTGGA	972.524	3577.22
mml-miR-28-5p_R+1	AAGGAGCTCACAGTCTATTGAGT	23	mml-miR-28-5p	AAGGAGCTCACAGTCTATTGAG	34.3952	40.7031
mml-miR-28-3p	CACTAGATTGTGAGCTCCTGGA	22	mml-miR-28-3p	CACTAGATTGTGAGCTCCTGGA	0	1.16295
mmu-miR-29a-5p_R+1	ACTGATTTCTTTTGGTGTTCAGA	23	mmu-miR-29a-5p	ACTGATTTCTTTTGGTGTTCAG	15.4778	15.1183
ssc-miR-29a_L-1R-1	TAGCACCATCTGAAATCGGTT	21	ssc-miR-29a	CTAGCACCATCTGAAATCGGTTA	13426.6	9020.98
hsa-miR-29b-1-5p	GCTGGTTTCATATGGTGGTTTAGA	24	hsa-miR-29b-1-5p	GCTGGTTTCATATGGTGGTTTAGA	5.15928	0
cfa-miR-29b_R-1_2ss6CT21GC	TAGCATCATTTGAAATCAGTCT	22	cfa-miR-29b	TAGCACCATTTGAAATCAGTGTT	0	2.32589
oan-miR-29a-2-5p_R+1_2ss4CN14TC	TGANCGATTTCTCCTGGTGTTA	22	oan-miR-29a-2-5p	TGACCGATTTCTCTTGGTGTT	0.85988	0
cgr-miR-29c-3p_R+2	TAGCACCATTTGAAATCGGTTAA	23	cgr-miR-29c-3p	TAGCACCATTTGAAATCGGTT	238.617	325.625
bta-miR-30e-5p_R-1_1ss23CA	TGTAAACATCCTTGACTGGAAGA	23	bta-miR-30e-5p	TGTAAACATCCTTGACTGGAAGCT	735.627	1148.99
oar-miR-30a-3p_R+1_1ss18GA	CTTTCAGTCGGATGTTTACAGT	22	oar-miR-30a-3p	CTTTCAGTCGGATGTTTGCAG	1187.06	980.946
oar-miR-30c_R+2	TGTAAACATCCTACACTCTCAGT	23	oar-miR-30c	TGTAAACATCCTACACTCTCA	185.734	204.679
hsa-miR-30c-1-3p	CTGGGAGAGGGTTGTTTACTCC	22	hsa-miR-30c-1-3p	CTGGGAGAGGGTTGTTTACTCC	31.8156	16.2813
cgr-miR-30e-5p_1ss23CA	TGTAAACATCCTTGACTGGAAGA	23	cgr-miR-30e-5p	TGTAAACATCCTTGACTGGAAGC	735.627	1148.99
cgr-miR-30e-3p_1ss22CT	CTTTCAGTCGGATGTTTACAGT	22	cgr-miR-30e-3p	CTTTCAGTCGGATGTTTACAGC	184.874	282.015
bta-miR-31_R+2	AGGCAAGATGCTGGCATAGCTGT	23	bta-miR-31	AGGCAAGATGCTGGCATAGCT	3547.01	1305.99
hsa-miR-31-3p_R+1	TGCTATGCCAACATATTGCCATC	23	hsa-miR-31-3p	TGCTATGCCAACATATTGCCAT	188.314	73.2657
cgr-miR-32-5p	TATTGCACATTACTAAGTTGC	21	cgr-miR-32-5p	TATTGCACATTACTAAGTTGC	109.205	32.5625
cgr-miR-32-3p	CAATTTAGTGTGTGTGATATT	21	cgr-miR-32-3p	CAATTTAGTGTGTGTGATATT	18.0575	4.65179
bta-miR-33a_R-1	GTGCATTGTAGTTGCATTGC	20	bta-miR-33a	GTGCATTGTAGTTGCATTGCA	32.6754	23.2589
hsa-miR-33a-3p_R-1	CAATGTTTCCACAGTGCATCA	21	hsa-miR-33a-3p	CAATGTTTCCACAGTGCATCAC	11.1784	10.4665
hsa-miR-92b-5p_R+1	AGGGACGGGACGCGGTGCAGTGT	23	hsa-miR-92b-5p	AGGGACGGGACGCGGTGCAGTG	0.85988	1.16295
bta-miR-92b	TATTGCACTCGTCCCGGCCTCC	22	bta-miR-92b	TATTGCACTCGTCCCGGCCTCC	503.89	372.143
mdo-miR-92a-1-5p	AGGTTGGGATCAGTTGCAATGCT	23	mdo-miR-92a-1-5p	AGGTTGGGATCAGTTGCAATGCT	15.4778	8.14063
mdo-miR-92a-3p_R+2	TATTGCACTTGTCCCGGCCTGTTT	24	mdo-miR-92a-3p	TATTGCACTTGTCCCGGCCTGT	443.412	802.821
ptr-miR-92_R+2	TATTGCACTTGTCCCGGCCTGTAA	24	ptr-miR-92	TATTGCACTTGTCCCGGCCTGT	1121.86	2665.86
bta-miR-96	TTTGGCACTAGCACATTTTTGCT	23	bta-miR-96	TTTGGCACTAGCACATTTTTGCT	31.8156	4.65179
hsa-miR-99b-5p_R-1	CACCCGTAGAACCGACCTTGC	21	hsa-miR-99b-5p	CACCCGTAGAACCGACCTTGCG	2471.3	3144.61
hsa-miR-99b-3p_R+1	CAAGCTCGTGTCTGTGGGTCCGT	23	hsa-miR-99b-3p	CAAGCTCGTGTCTGTGGGTCCG	75.6695	86.0581
cgr-miR-101b-3p_1ss22GT	TACAGTACTGTGATAACTGAAT	22	cgr-miR-101b-3p	TACAGTACTGTGATAACTGAAG	8689.09	43584.9
bta-miR-106b	TAAAGTGCTGACAGTGCAGAT	21	bta-miR-106b	TAAAGTGCTGACAGTGCAGAT	2183.24	1636.27
hsa-miR-106b-3p_R-2	CCGCACTGTGGGTACTTGCT	20	hsa-miR-106b-3p	CCGCACTGTGGGTACTTGCTGC	498.73	800.108
age-miR-124a_R-2	TTAAGGCACGCGGTGAATGC	20	age-miR-124a	TTAAGGCACGCGGTGAATGCCA	0.42994	0
hsa-miR-124-3p_L+1R-1	TTAAGGCACGCGGTGAATGC	20	hsa-miR-124-3p	TAAGGCACGCGGTGAATGCC	0.42994	0
sha-miR-125a_R+2	TCCCTGAGACCCTAACTTGTGAAA	24	sha-miR-125a	TCCCTGAGACCCTAACTTGTGA	228.728	425.639
oan-miR-126-5p_R-3_1ss18CA	CATTATTACTTTTGGTAA	18	oan-miR-126-5p	CATTATTACTTTTGGTACGCG	3.00958	2.90737
oan-miR-126-3p_L-1R+2	CGTACCGTGAGTAATAATGCGTA	23	oan-miR-126-3p	TCGTACCGTGAGTAATAATGCG	18.4874	13.3739
oan-miR-126-5p_R-3_1ss18CA	CATTATTACTTTTGGTAA	18	oan-miR-126-5p	CATTATTACTTTTGGTACGCG	3.00958	2.90737
oan-miR-126-3p_L-1R+2	CGTACCGTGAGTAATAATGCGTA	23	oan-miR-126-3p	TCGTACCGTGAGTAATAATGCG	18.4874	13.3739
cgr-miR-130a-3p_R+1_1ss22TC	CAGTGCAATGTTAAAAGGGCACC	23	cgr-miR-130a-3p	CAGTGCAATGTTAAAAGGGCAT	18.9174	47.6808
hsa-miR-132-5p	ACCGTGGCTTTCGATTGTTACT	22	hsa-miR-132-5p	ACCGTGGCTTTCGATTGTTACT	93.7269	13.9554
bta-miR-132	TAACAGTCTACAGCCATGGTCG	22	bta-miR-132	TAACAGTCTACAGCCATGGTCG	271.722	117.458
mmu-miR-135a-2-3p_R+1	TGTAGGGATGGAAGCCATGAAT	22	mmu-miR-135a-2-3p	TGTAGGGATGGAAGCCATGAA	2.57964	1.16295
hsa-miR-136-3p_1ss8GA	CATCATCATCTCAAATGAGTCT	22	hsa-miR-136-3p	CATCATCGTCTCAAATGAGTCT	0.85988	0
cgr-miR-137-3p_R-2	TTATTGCTTAAGAATACGCGT	21	cgr-miR-137-3p	TTATTGCTTAAGAATACGCGTAG	0	3.48884
cfa-miR-138a_R+3	AGCTGGTGTTGTGAATCAGGCCGTTA	26	cfa-miR-138a	AGCTGGTGTTGTGAATCAGGCCG	0.85988	0
bta-miR-139	TCTACAGTGCACGTGTCTCCAGT	23	bta-miR-139	TCTACAGTGCACGTGTCTCCAGT	61.9114	62.7991
hsa-miR-139-3p	TGGAGACGCGGCCCTGTTGGAGT	23	hsa-miR-139-3p	TGGAGACGCGGCCCTGTTGGAGT	8.5988	2.32589
cgr-miR-139-5p_R+1	TCTACAGTGCACGTGTCTCCAGT	23	cgr-miR-139-5p	TCTACAGTGCACGTGTCTCCAG	61.9114	62.7991
cgr-miR-139-3p	TGGAGACGCGGCCCTGTTGGAGT	23	cgr-miR-139-3p	TGGAGACGCGGCCCTGTTGGAGT	8.5988	2.32589
sha-miR-140_R+2_1ss4AN	ACCNCAGGGTAGAACCACGGACT	23	sha-miR-140	ACCACAGGGTAGAACCACGGA	1.28982	3.48884
oan-miR-140-3p_L-1R+2_1ss5AN	ACCNCAGGGTAGAACCACGGACT	23	oan-miR-140-3p	TACCACAGGGTAGAACCACGGA	1.28982	3.48884
hsa-miR-141-5p_1ss11TC	CATCTTCCAGCACAGTGTTGGA	22	hsa-miR-141-5p	CATCTTCCAGTACAGTGTTGGA	11.1784	1.16295
hsa-miR-141-3p_R+1	TAACACTGTCTGGTAAAGATGGC	23	hsa-miR-141-3p	TAACACTGTCTGGTAAAGATGG	1673.33	252.359
cgr-miR-142-5p_L-2R+1	CATAAAGTAGAAAGCACTACT	21	cgr-miR-142-5p	CCCATAAAGTAGAAAGCACTAC	5689.25	2523.59
cgr-miR-142-3p_L+1R+1	TGTAGTGTTTCCTACTTTATGGA	23	cgr-miR-142-3p	GTAGTGTTTCCTACTTTATGG	423.491	185.49
cgr-miR-142-5p_L-2R+1	CATAAAGTAGAAAGCACTACT	21	cgr-miR-142-5p	CCCATAAAGTAGAAAGCACTAC	5689.25	2523.59
cgr-miR-142-3p_L+1R+1	TGTAGTGTTTCCTACTTTATGGA	23	cgr-miR-142-3p	GTAGTGTTTCCTACTTTATGG	423.491	185.49
hsa-miR-143-5p_1ss22TA	GGTGCAGTGCTGCATCTCTGGA	22	hsa-miR-143-5p	GGTGCAGTGCTGCATCTCTGGT	238.187	576.822
aja-miR-143_1ss22GT	TGAGATGAAGCACTGTAGCTCT	22	aja-miR-143	TGAGATGAAGCACTGTAGCTCG	289634	1.86627e+06
hsa-miR-144-5p_L+2R-3	TGGGATATCATCATATACTGT	21	hsa-miR-144-5p	GGATATCATCATATACTGTAAG	273.442	476.227
aja-miR-144	TACAGTATAGATGATGTACT	20	aja-miR-144	TACAGTATAGATGATGTACT	253.235	198.864
cgr-miR-144_L+2R-3	TGGGATATCATCATATACTGT	21	cgr-miR-144	GGATATCATCATATACTGTAAG	273.442	476.227
hsa-miR-144-3p	TACAGTATAGATGATGTACT	20	hsa-miR-144-3p	TACAGTATAGATGATGTACT	253.235	198.864
cfa-miR-145	GTCCAGTTTTCCCAGGAATCCCT	23	cfa-miR-145	GTCCAGTTTTCCCAGGAATCCCT	2123.04	11338.7
hsa-miR-145-3p_L-2R+1	ATTCCTGGAAATACTGTTCTT	21	hsa-miR-145-3p	GGATTCCTGGAAATACTGTTCT	433.38	1335.06
mmu-miR-145b_R-3_1ss18GT	GTCCAGTTTTCCCAGGAT	18	mmu-miR-145b	GTCCAGTTTTCCCAGGAGACT	1.71976	3.48884
bta-miR-146a_R-1_1ss23GA	TGAGAACTGAATTCCATAGGTTA	23	bta-miR-146a	TGAGAACTGAATTCCATAGGTTGT	348.251	297.714
mmu-miR-147-5p_L+1R-2_1ss10TC	GTGGAAACACTTCTGCACAAACT	23	mmu-miR-147-5p	TGGAAACATTTCTGCACAAACTAG	0.85988	0
rno-miR-147_R-1	GTGTGCGGAAATGCTTCTGCT	21	rno-miR-147	GTGTGCGGAAATGCTTCTGCTA	106.625	25.5848
mmu-miR-148a-5p	AAAGTTCTGAGACACTCCGACT	22	mmu-miR-148a-5p	AAAGTTCTGAGACACTCCGACT	324.175	384.935
mmu-miR-148a-3p_R+1	TCAGTGCACTACAGAACTTTGTT	23	mmu-miR-148a-3p	TCAGTGCACTACAGAACTTTGT	3352.67	6291.54
bta-miR-149-5p_R+1	TCTGGCTCCGTGTCTTCACTCCCT	24	bta-miR-149-5p	TCTGGCTCCGTGTCTTCACTCCC	84.2683	79.0804
eca-miR-151-5p_L-3	AGGAGCTCACAGTCTAGT	18	eca-miR-151-5p	TCGAGGAGCTCACAGTCTAGT	20.6371	27.9107
hsa-miR-151a-3p_2ss4GN21GA	CTANACTGAAGCTCCTTGAGA	21	hsa-miR-151a-3p	CTAGACTGAAGCTCCTTGAGG	5.15928	8.14063
mdo-miR-152-5p	AGGTTCTGTGATACACTCCGACT	23	mdo-miR-152-5p	AGGTTCTGTGATACACTCCGACT	30.9557	45.3549
mdo-miR-152-3p_1ss22GA	TCAGTGCATGACAGAACTTGGA	22	mdo-miR-152-3p	TCAGTGCATGACAGAACTTGGG	619.114	1106.54
mdo-miR-152-5p	AGGTTCTGTGATACACTCCGACT	23	mdo-miR-152-5p	AGGTTCTGTGATACACTCCGACT	30.9557	45.3549
mdo-miR-152-3p_1ss22GA	TCAGTGCATGACAGAACTTGGA	22	mdo-miR-152-3p	TCAGTGCATGACAGAACTTGGG	619.114	1106.54
hsa-miR-181c-5p_R+1	AACATTCAACCTGTCGGTGAGTT	23	hsa-miR-181c-5p	AACATTCAACCTGTCGGTGAGT	4420.64	10611.9
hsa-miR-181c-3p_L-1R+1	ACCATCGACCGTTGAGTGGACC	22	hsa-miR-181c-3p	AACCATCGACCGTTGAGTGGAC	254.525	313.996
mdo-miR-181b-5p	AACATTCATTGCTGTCGGTGGGT	23	mdo-miR-181b-5p	AACATTCATTGCTGTCGGTGGGT	3169.52	7213.76
mdo-miR-181b-2-3p_L+2R-1_1ss22AT	ACTCACTGATCAATGAATGCAT	22	mdo-miR-181b-2-3p	TCACTGATCAATGAATGCAAA	0.85988	1.16295
bta-miR-182	TTTGGCAATGGTAGAACTCACACT	24	bta-miR-182	TTTGGCAATGGTAGAACTCACACT	3518.63	241.893
hsa-miR-182-3p_L+2R-1	GGTGGTTCTAGACTTGCCAACT	22	hsa-miR-182-3p	TGGTTCTAGACTTGCCAACTA	1.71976	0
bta-miR-183_L-1	ATGGCACTGGTAGAATTCACTG	22	bta-miR-183	TATGGCACTGGTAGAATTCACTG	153.919	3.48884
hsa-miR-183-3p_L-1	TGAATTACCGAAGGGCCATAA	21	hsa-miR-183-3p	GTGAATTACCGAAGGGCCATAA	0.85988	0
rno-miR-184_R+2_1ss22TA	TGGACGGAGAACTGATAAGGGAAA	24	rno-miR-184	TGGACGGAGAACTGATAAGGGT	0.85988	0
bta-miR-185	TGGAGAGAAAGGCAGTTCCTGA	22	bta-miR-185	TGGAGAGAAAGGCAGTTCCTGA	466.055	339.581
hsa-miR-185-3p_L+1R-1_1ss22TC	CAGGGGCTGGCTTTCCTCTGGC	22	hsa-miR-185-3p	AGGGGCTGGCTTTCCTCTGGTC	7.73892	2.32589
mdo-miR-186-5p_R-1	CAAAGAATTCTCCTTTTGGGCT	22	mdo-miR-186-5p	CAAAGAATTCTCCTTTTGGGCTT	16016.1	19707.3
rno-miR-188-5p_R+2	CATCCCTTGCATGGTGGAGGGCT	23	rno-miR-188-5p	CATCCCTTGCATGGTGGAGGG	0.85988	1.16295
mmu-miR-190b-5p_R+1	TGATATGTTTGATATTGGGTTG	22	mmu-miR-190b-5p	TGATATGTTTGATATTGGGTT	7.73892	4.65179
bta-miR-193a-5p_R-1	TGGGTCTTTGCGGGCGAGATG	21	bta-miR-193a-5p	TGGGTCTTTGCGGGCGAGATGA	24.5066	25.5848
bta-miR-193a-3p	AACTGGCCTACAAAGTCCCAGT	22	bta-miR-193a-3p	AACTGGCCTACAAAGTCCCAGT	95.8766	150.02
bta-miR-193a-5p_R-1	TGGGTCTTTGCGGGCGAGATG	21	bta-miR-193a-5p	TGGGTCTTTGCGGGCGAGATGA	24.5066	25.5848
bta-miR-193a-3p	AACTGGCCTACAAAGTCCCAGT	22	bta-miR-193a-3p	AACTGGCCTACAAAGTCCCAGT	95.8766	150.02
bta-miR-194_R+2	TGTAACAGCAACTCCATGTGGAAA	24	bta-miR-194	TGTAACAGCAACTCCATGTGGA	3.43952	4.65179
hsa-miR-194-3p	CCAGTGGGGCTGCTGTTATCTG	22	hsa-miR-194-3p	CCAGTGGGGCTGCTGTTATCTG	0.85988	0
cfa-miR-196b	TAGGTAGTTTCCTGTTGTTGGGA	23	cfa-miR-196b	TAGGTAGTTTCCTGTTGTTGGGA	2885.76	5979.87
hsa-miR-196b-3p_R+1	TCGACAGCACGACACTGCCTTCA	23	hsa-miR-196b-3p	TCGACAGCACGACACTGCCTTC	36.115	44.192
hsa-miR-197-5p_R-1	CGGGTAGAGAGGGCAGTGGGAG	22	hsa-miR-197-5p	CGGGTAGAGAGGGCAGTGGGAGG	3.43952	0
ggo-miR-197	TTCACCACCTTCTCCACCCAGC	22	ggo-miR-197	TTCACCACCTTCTCCACCCAGC	190.893	259.337
bta-miR-199b	CCCAGTGTTTAGACTATCTGTTC	23	bta-miR-199b	CCCAGTGTTTAGACTATCTGTTC	7929.38	4238.36
bta-miR-199a-3p_R-1_2ss20TC21TA	ACAGTAGTCTGCACATTGGCA	21	bta-miR-199a-3p	ACAGTAGTCTGCACATTGGTTA	23.2168	31.3996
bta-miR-199b	CCCAGTGTTTAGACTATCTGTTC	23	bta-miR-199b	CCCAGTGTTTAGACTATCTGTTC	7929.38	4238.36
bta-miR-199a-3p_R+1_1ss7GT	ACAGTATTCTGCACATTGGTTAA	23	bta-miR-199a-3p	ACAGTAGTCTGCACATTGGTTA	13.7581	13.9554
hsa-miR-200c-5p_L+1R-1	TCGTCTTACCCAGCAGTGTTTG	22	hsa-miR-200c-5p	CGTCTTACCCAGCAGTGTTTGG	1.71976	1.16295
cgr-miR-200c	TAATACTGCCGGGTAATGATGGA	23	cgr-miR-200c	TAATACTGCCGGGTAATGATGGA	1555.52	316.322
mmu-miR-203-5p_1ss11GA	AGTGGTTCTTAACAGTTCAACA	22	mmu-miR-203-5p	AGTGGTTCTTGACAGTTCAACA	4.2994	0
ptr-miR-203_L-1R+1	TGAAATGTTTAGGACCACTAGT	22	ptr-miR-203	GTGAAATGTTTAGGACCACTAG	1896.9	230.264
ggo-miR-203b	TTGAACTGTTAAGAACCACTGG	22	ggo-miR-203b	TTGAACTGTTAAGAACCACTGG	63.6311	20.933
bta-miR-204	TTCCCTTTGTCATCCTATGCCT	22	bta-miR-204	TTCCCTTTGTCATCCTATGCCT	2120.46	608.221
hsa-miR-204-3p	GCTGGGAAGGCAAAGGGACGT	21	hsa-miR-204-3p	GCTGGGAAGGCAAAGGGACGT	1.28982	0.581473
hsa-miR-204-5p	TTCCCTTTGTCATCCTATGCCT	22	hsa-miR-204-5p	TTCCCTTTGTCATCCTATGCCT	2116.17	607.058
hsa-miR-204-3p	GCTGGGAAGGCAAAGGGACGT	21	hsa-miR-204-3p	GCTGGGAAGGCAAAGGGACGT	1.28982	0.581473
cfa-miR-208a_R-1	ATAAGACGAGCAAAAAGCTTG	21	cfa-miR-208a	ATAAGACGAGCAAAAAGCTTGT	0	1.16295
hsa-miR-210-5p_R+1_1ss5CA	AGCCACTGCCCACCGCACACTGC	23	hsa-miR-210-5p	AGCCCCTGCCCACCGCACACTG	1.71976	0
bta-miR-210_L-1R+1	CTGTGCGTGTGACAGCGGCTGAT	23	bta-miR-210	ACTGTGCGTGTGACAGCGGCTGA	156.498	53.4956
bta-miR-212	ACCTTGGCTCTAGACTGCTTACT	23	bta-miR-212	ACCTTGGCTCTAGACTGCTTACT	17.1976	2.32589
hsa-miR-212-3p	TAACAGTCTCCAGTCACGGCC	21	hsa-miR-212-3p	TAACAGTCTCCAGTCACGGCC	19.7772	5.81473
hsa-miR-212-5p	ACCTTGGCTCTAGACTGCTTACT	23	hsa-miR-212-5p	ACCTTGGCTCTAGACTGCTTACT	17.1976	2.32589
hsa-miR-212-3p	TAACAGTCTCCAGTCACGGCC	21	hsa-miR-212-3p	TAACAGTCTCCAGTCACGGCC	19.7772	5.81473
mdo-miR-215_R-1	ATGACCTATGAATTGACAGAC	21	mdo-miR-215	ATGACCTATGAATTGACAGACA	6.87904	3.48884
bta-miR-216a_R-2	TAATCTCAGCTGGCAACTGT	20	bta-miR-216a	TAATCTCAGCTGGCAACTGTGA	0	18.6072
bta-miR-217_L+1R-2_1ss23GT	ATACTGCATCAGGAACTGATTGT	23	bta-miR-217	TACTGCATCAGGAACTGATTGGAT	0	9.30358
oan-miR-217-3p_R+1_1ss12AC	CATCAGTTCCTCATGCATTGCCT	23	oan-miR-217-3p	CATCAGTTCCTAATGCATTGCC	0	5.81473
bta-miR-218_R-4_1ss18AT	TTGTGCTTGATCTAACCT	18	bta-miR-218	TTGTGCTTGATCTAACCATGTG	0.85988	1.16295
mmu-miR-218-1-3p_R-1	AAACATGGTTCCGTCAAGCAC	21	mmu-miR-218-1-3p	AAACATGGTTCCGTCAAGCACC	16.3377	25.5848
eca-miR-219-5p_R+2	TGATTGTCCAAACGCAATTCTCG	23	eca-miR-219-5p	TGATTGTCCAAACGCAATTCT	9.02874	4.07031
hsa-miR-219a-1-3p_R+1	AGAGTTGAGTCTGGACGTCCCGA	23	hsa-miR-219a-1-3p	AGAGTTGAGTCTGGACGTCCCG	0.85988	0
hsa-miR-219a-5p_R+2	TGATTGTCCAAACGCAATTCTCG	23	hsa-miR-219a-5p	TGATTGTCCAAACGCAATTCT	4.72934	4.07031
hsa-miR-219a-1-3p_R+1	AGAGTTGAGTCTGGACGTCCCGA	23	hsa-miR-219a-1-3p	AGAGTTGAGTCTGGACGTCCCG	0.85988	0
oan-miR-223-3p_1ss22AT	TGTCAGTTTGTCAAATACCCTT	22	oan-miR-223-3p	TGTCAGTTTGTCAAATACCCTA	0.85988	0
cgr-miR-300_R-4	TATGCAAGGGCAAGCTCT	18	cgr-miR-300	TATGCAAGGGCAAGCTCTCTTC	5.15928	24.4219
mmu-miR-320-5p	GCCTTCTCTTCCCGGTTCTTCC	22	mmu-miR-320-5p	GCCTTCTCTTCCCGGTTCTTCC	0	1.16295
bta-miR-320a	AAAAGCTGGGTTGAGAGGGCGA	22	bta-miR-320a	AAAAGCTGGGTTGAGAGGGCGA	2877.59	9040.17
mml-miR-320c_1ss15CG	AAAAGCTGGGTTGAGAGGGTAA	22	mml-miR-320c	AAAAGCTGGGTTGACAGGGTAA	0.42994	0.581473
oar-miR-323a-5p_1ss21GT	AGGTGGTCCGTGGCGCGTTCT	21	oar-miR-323a-5p	AGGTGGTCCGTGGCGCGTTCG	0	1.16295
cfa-miR-323_L+1	GCACATTACACGGTCGACCTCT	22	cfa-miR-323	CACATTACACGGTCGACCTCT	6.01916	26.7478
hsa-miR-324-3p_L+2R-3_1ss19CT	CCACTGCCCCAGGTGCTGT	19	hsa-miR-324-3p	ACTGCCCCAGGTGCTGCTGG	0	0.581473
cgr-miR-324-3p_R-3_1ss19CT	CCACTGCCCCAGGTGCTGT	19	cgr-miR-324-3p	CCACTGCCCCAGGTGCTGCTGG	0	0.581473
cgr-miR-326_R+1	CCTCTGGGCCCTTCCTCCAGTT	22	cgr-miR-326	CCTCTGGGCCCTTCCTCCAGT	21.497	15.1183
ppy-miR-328_R+1_1ss4GN	CTGNCCCTCTCTGCCCTTCCGTT	23	ppy-miR-328	CTGGCCCTCTCTGCCCTTCCGT	0	2.32589
oar-miR-329a-5p_L-1R+3	AGGTTTTCTAGGTCTCCGTTTCTT	24	oar-miR-329a-5p	GAGGTTTTCTAGGTCTCCGTTT	0.85988	0
hsa-miR-330-5p_R-3_1ss19AT	TCTCTGGGCCTGTGTCTTT	19	hsa-miR-330-5p	TCTCTGGGCCTGTGTCTTAGGC	0.42994	0
cfa-miR-330_R-3_1ss19AT	TCTCTGGGCCTGTGTCTTT	19	cfa-miR-330	TCTCTGGGCCTGTGTCTTAGGC	0.42994	0
hsa-miR-331-5p_L+1R-2	TCTAGGTATGGTCCCAGGGAT	21	hsa-miR-331-5p	CTAGGTATGGTCCCAGGGATCC	54.1725	56.9844
aja-miR-331	GCCCCTGGGCCTATCCTAGAA	21	aja-miR-331	GCCCCTGGGCCTATCCTAGAA	384.366	307.018
bta-miR-335_R-1	TCAAGAGCAATAACGAAAAATG	22	bta-miR-335	TCAAGAGCAATAACGAAAAATGT	143.6	1430.42
hsa-miR-335-3p	TTTTTCATTATTGCTCCTGACC	22	hsa-miR-335-3p	TTTTTCATTATTGCTCCTGACC	42.994	198.864
bta-miR-339a_R+1	TCCCTGTCCTCCAGGAGCTCACT	23	bta-miR-339a	TCCCTGTCCTCCAGGAGCTCAC	1836.27	736.727
ssc-miR-339-3p_1ss1AC	CGCTCCTCGAGGCCAGAGCCC	21	ssc-miR-339-3p	AGCTCCTCGAGGCCAGAGCCC	30.9557	17.4442
hsa-miR-339-5p_R+1_1ss22CA	TCCCTGTCCTCCAGGAGCTCAAGT	24	hsa-miR-339-5p	TCCCTGTCCTCCAGGAGCTCACG	3.86946	4.07031
cfa-miR-340_1ss22TA	TTATAAAGCAATGAGACTGATA	22	cfa-miR-340	TTATAAAGCAATGAGACTGATT	14.618	39.5402
hsa-miR-340-3p_R+1	TCCGTCTCAGTTACTTTATAGCC	23	hsa-miR-340-3p	TCCGTCTCAGTTACTTTATAGC	17.6275	4.65179
hsa-miR-340-5p_1ss22TA	TTATAAAGCAATGAGACTGATA	22	hsa-miR-340-5p	TTATAAAGCAATGAGACTGATT	14.618	39.5402
bta-miR-340	TCCGTCTCAGTTACTTTATAGCC	23	bta-miR-340	TCCGTCTCAGTTACTTTATAGCC	17.6275	4.65179
mmu-miR-341-3p_L-2R-1_1ss8AG	GGTCGGTCGGTCGGTCGG	18	mmu-miR-341-3p	TCGGTCGATCGGTCGGTCGGT	0.85988	0
ssc-miR-342	TCTCACACAGAAATCGCACCCGTCA	25	ssc-miR-342	TCTCACACAGAAATCGCACCCGTCA	0	2.32589
mmu-miR-345-3p_L+1_1ss23CA	CCCTGAACTAGGGGTCTGGAGAA	23	mmu-miR-345-3p	CCTGAACTAGGGGTCTGGAGAC	0.85988	1.16295
bta-miR-346	TGTCTGCCCGCATGCCTGCCTCT	23	bta-miR-346	TGTCTGCCCGCATGCCTGCCTCT	0.85988	0
mmu-miR-361-5p_R-3_1ss19GA	TTATCAGAATCTCCAGGGA	19	mmu-miR-361-5p	TTATCAGAATCTCCAGGGGTAC	0.42994	0.581473
mmu-miR-361-3p_1ss3CN	TCNCCCAGGTGTGATTCTGATTTGT	25	mmu-miR-361-3p	TCCCCCAGGTGTGATTCTGATTTGT	0	0.581473
mmu-miR-361-5p_R-3_1ss19GA	TTATCAGAATCTCCAGGGA	19	mmu-miR-361-5p	TTATCAGAATCTCCAGGGGTAC	0.42994	0.581473
mmu-miR-361-3p_1ss3CN	TCNCCCAGGTGTGATTCTGATTTGT	25	mmu-miR-361-3p	TCCCCCAGGTGTGATTCTGATTTGT	0	0.581473
hsa-miR-363-3p_R-2	AATTGCACGGTATCCATCTG	20	hsa-miR-363-3p	AATTGCACGGTATCCATCTGTA	2.1497	5.81473
oar-miR-369-5p_R-1	AGATCGACCGTGTTATATTC	20	oar-miR-369-5p	AGATCGACCGTGTTATATTCG	48.1533	91.8728
ssc-miR-369_R-3_1ss5AG	AATAGTACATGGTTGATC	18	ssc-miR-369	AATAATACATGGTTGATCTTT	0	2.32589
mmu-miR-370-3p_R+1_1ss22TA	GCCTGCTGGGGTGGAACCTGGAT	23	mmu-miR-370-3p	GCCTGCTGGGGTGGAACCTGGT	1.71976	0
cfa-miR-375	TTTGTTCGTTCGGCTCGCGTGA	22	cfa-miR-375	TTTGTTCGTTCGGCTCGCGTGA	882.237	89.5469
mmu-miR-376c-3p_1ss6AG	AACATGGAGGAAATTTCACGT	21	mmu-miR-376c-3p	AACATAGAGGAAATTTCACGT	0.85988	2.32589
hsa-miR-378i_R+1_1ss9AT	ACTGGACTTGGAGTCAGAAGGA	22	hsa-miR-378i	ACTGGACTAGGAGTCAGAAGG	394.685	771.034
bta-miR-379_R+3	TGGTAGACTATGGAACGTAGGCAT	24	bta-miR-379	TGGTAGACTATGGAACGTAGG	10.3186	37.2143
oar-miR-409-3p_L-1R-4_1ss19CA	GAATGTTGCTCGGTGAAA	18	oar-miR-409-3p	CGAATGTTGCTCGGTGAACCCCT	0.85988	0
cgr-miR-409-3p_R-4_1ss18CA	GAATGTTGCTCGGTGAAA	18	cgr-miR-409-3p	GAATGTTGCTCGGTGAACCCCT	0.85988	0
oar-miR-411b-5p	TGGTCGACCATAAAACGTACGT	22	oar-miR-411b-5p	TGGTCGACCATAAAACGTACGT	9.45868	9.30358
oar-miR-411b-3p_L+1	GTATGTCACATGGTCCACTAAT	22	oar-miR-411b-3p	TATGTCACATGGTCCACTAAT	0.42994	0
bta-miR-411b	TGGTCGACCATAAAACGTACGT	22	bta-miR-411b	TGGTCGACCATAAAACGTACGT	9.45868	9.30358
oar-miR-411b-3p_L+1	GTATGTCACATGGTCCACTAAT	22	oar-miR-411b-3p	TATGTCACATGGTCCACTAAT	0.42994	0
oar-miR-412-3p_R-3	TGGTCGACCAGTTGGAAAGT	20	oar-miR-412-3p	TGGTCGACCAGTTGGAAAGTAAT	73.9497	190.723
ggo-miR-421_R+1	ATCAACAGACATTAATTGGGCGT	23	ggo-miR-421	ATCAACAGACATTAATTGGGCG	330.194	476.808
bta-miR-424-5p_L-1R-2_1ss19TA	AGCAGCAATTCATGTTTA	18	bta-miR-424-5p	CAGCAGCAATTCATGTTTTGA	0.42994	1.16295
bta-miR-424-5p_L-1R-2_1ss19TA	AGCAGCAATTCATGTTTA	18	bta-miR-424-5p	CAGCAGCAATTCATGTTTTGA	0.42994	1.16295
oan-miR-429-3p_R+2	TAATACTGTCTGGTAATGCCGTAA	24	oan-miR-429-3p	TAATACTGTCTGGTAATGCCGT	49.873	3.48884
bta-miR-431_R-3	TGTCTTGCAGGCCGTCATGC	20	bta-miR-431	TGTCTTGCAGGCCGTCATGCAGG	12.8982	0
eca-miR-432_R-2	TCTTGGAGTAGGTCATTGGGT	21	eca-miR-432	TCTTGGAGTAGGTCATTGGGTGG	432.52	832.67
hsa-miR-432-3p	CTGGATGGCTCCTCCATGTCT	21	hsa-miR-432-3p	CTGGATGGCTCCTCCATGTCT	3.43952	4.65179
bta-miR-449b_R+4	AGGCAGTGTATTGTTAGCTGGCTGTT	26	bta-miR-449b	AGGCAGTGTATTGTTAGCTGGC	12.0383	0
hsa-miR-449b-3p_1ss12AG	CAGCCACAACTGCCCTGCCACT	22	hsa-miR-449b-3p	CAGCCACAACTACCCTGCCACT	0.85988	0
eca-miR-450c_1ss20TA	TTTTGCGATGTGTTCCTAAAAC	22	eca-miR-450c	TTTTGCGATGTGTTCCTAATAC	1.71976	2.32589
mmu-miR-450a-1-3p_L+1R-2_1ss4TC	TATCGGGAACATTTTGCATAA	21	mmu-miR-450a-1-3p	ATTGGGAACATTTTGCATAAAT	0	1.16295
ssc-miR-451_L+3R-1	ATCAAACCGTTACCATTACTGAGT	24	ssc-miR-451	AAACCGTTACCATTACTGAGTT	1.71976	1.16295
bta-miR-452_R-1_1ss2GT	TTTTTGCAGAGGAAACTGAGA	21	bta-miR-452	TGTTTGCAGAGGAAACTGAGAC	0.85988	0
bta-miR-455-5p	TATGTGCCTTTGGACTACATC	21	bta-miR-455-5p	TATGTGCCTTTGGACTACATC	291.069	384.354
bta-miR-455-3p	GCAGTCCATGGGCATATACACT	22	bta-miR-455-3p	GCAGTCCATGGGCATATACACT	370.178	218.634
bta-miR-455-5p	TATGTGCCTTTGGACTACATC	21	bta-miR-455-5p	TATGTGCCTTTGGACTACATC	291.069	384.354
bta-miR-455-3p	GCAGTCCATGGGCATATACACT	22	bta-miR-455-3p	GCAGTCCATGGGCATATACACT	370.178	218.634
oan-miR-458-3p	ATAGCTCTTTGAATGGTACTGC	22	oan-miR-458-3p	ATAGCTCTTTGAATGGTACTGC	0	1.16295
mmu-miR-466i-5p_L-2	TGTGTGTGTGTGTGTGTG	18	mmu-miR-466i-5p	TGTGTGTGTGTGTGTGTGTG	5.15928	4.45796
bta-miR-484_R-3_1ss19CA	TCAGGCTCAGTCCCCTCCA	19	bta-miR-484	TCAGGCTCAGTCCCCTCCCGAT	0.85988	0
cgr-miR-486-5p	TCCTGTACTGAGCTGCCCCGAG	22	cgr-miR-486-5p	TCCTGTACTGAGCTGCCCCGAG	5051.8	8073.18
hsa-miR-490-5p	CCATGGATCTCCAGGTGGGT	20	hsa-miR-490-5p	CCATGGATCTCCAGGTGGGT	10.3186	93.0358
bta-miR-490_R+1	CAACCTGGAGGACTCCATGCTGT	23	bta-miR-490	CAACCTGGAGGACTCCATGCTG	103.186	1465.31
bta-miR-491	AGTGGGGAACCCTTCCATGAGG	22	bta-miR-491	AGTGGGGAACCCTTCCATGAGG	24.0766	13.9554
hsa-miR-491-3p	CTTATGCAAGATTCCCTTCTAC	22	hsa-miR-491-3p	CTTATGCAAGATTCCCTTCTAC	13.3281	3.48884
hsa-miR-491-5p	AGTGGGGAACCCTTCCATGAGG	22	hsa-miR-491-5p	AGTGGGGAACCCTTCCATGAGG	24.0766	13.9554
hsa-miR-491-3p	CTTATGCAAGATTCCCTTCTAC	22	hsa-miR-491-3p	CTTATGCAAGATTCCCTTCTAC	13.3281	3.48884
mdo-miR-497-5p_R+1_1ss2AG	CGGCAGCACACTGTGGTTTGTT	22	mdo-miR-497-5p	CAGCAGCACACTGTGGTTTGT	3.43952	9.30358
mdo-miR-497-3p_1ss20AG	CAAACCACACTGTGGTGTTGGA	22	mdo-miR-497-3p	CAAACCACACTGTGGTGTTAGA	43.8539	39.5402
mmu-miR-511-3p	AATGTGTAGCAAAAGACAGGAT	22	mmu-miR-511-3p	AATGTGTAGCAAAAGACAGGAT	0.85988	0
cgr-miR-532-5p_R+2	CATGCCTTGAGTGTAGGACCGTAA	24	cgr-miR-532-5p	CATGCCTTGAGTGTAGGACCGT	5.15928	6.97768
cgr-miR-532-5p_R+2	CATGCCTTGAGTGTAGGACCGTAA	24	cgr-miR-532-5p	CATGCCTTGAGTGTAGGACCGT	5.15928	6.97768
oar-miR-544-5p_1ss14CT	TCTTGTTAAAAGGTAGATTCT	21	oar-miR-544-5p	TCTTGTTAAAAGGCAGATTCT	0.85988	1.16295
bta-miR-545-5p_R-1	TCAGTAAATGTTTATTGGAT	20	bta-miR-545-5p	TCAGTAAATGTTTATTGGATG	18.4874	13.9554
bta-miR-545-3p_L-1R+1	TCAACAAACATTTATTGTGTGC	22	bta-miR-545-3p	ATCAACAAACATTTATTGTGTG	21.497	10.4665
bta-miR-545-5p_R-1	TCAGTAAATGTTTATTGGAT	20	bta-miR-545-5p	TCAGTAAATGTTTATTGGATG	18.4874	13.9554
bta-miR-545-3p_L-1R+1	TCAACAAACATTTATTGTGTGC	22	bta-miR-545-3p	ATCAACAAACATTTATTGTGTG	21.497	10.4665
mmu-miR-551b-3p_R+1	GCGACCCATACTTGGTTTCAGT	22	mmu-miR-551b-3p	GCGACCCATACTTGGTTTCAG	1.71976	0
hsa-miR-574-5p_R-2	TGAGTGTGTGTGTGTGAGTGT	21	hsa-miR-574-5p	TGAGTGTGTGTGTGTGAGTGTGT	166.673	386.68
ggo-miR-574_1ss22AT	CACGCTCATGCACACACCCACT	22	ggo-miR-574	CACGCTCATGCACACACCCACA	122.533	65.125
hsa-miR-574-5p_R-2	TGAGTGTGTGTGTGTGAGTGT	21	hsa-miR-574-5p	TGAGTGTGTGTGTGTGAGTGTGT	166.673	386.68
hsa-miR-574-3p_1ss22AT	CACGCTCATGCACACACCCACT	22	hsa-miR-574-3p	CACGCTCATGCACACACCCACA	122.533	65.125
bta-miR-592_L-1	TTGTGTCAATATGCGATGATGT	22	bta-miR-592	ATTGTGTCAATATGCGATGATGT	121.243	316.322
cgr-miR-615-3p_R-1	TCCGAGCCTGGGTCTCCCTCT	21	cgr-miR-615-3p	TCCGAGCCTGGGTCTCCCTCTT	2.1497	2.90737
cgr-miR-615-3p_R-1	TCCGAGCCTGGGTCTCCCTCT	21	cgr-miR-615-3p	TCCGAGCCTGGGTCTCCCTCTT	2.1497	2.90737
ggo-miR-628_R+1	ATGCTGACATATTTACTAGAGGA	23	ggo-miR-628	ATGCTGACATATTTACTAGAGG	3.00958	6.97768
hsa-miR-628-3p_L+1	TTCTAGTAAGAGTGGCAGTCGA	22	hsa-miR-628-3p	TCTAGTAAGAGTGGCAGTCGA	4.72934	0.581473
hsa-miR-628-5p_R+1	ATGCTGACATATTTACTAGAGGA	23	hsa-miR-628-5p	ATGCTGACATATTTACTAGAGG	3.00958	6.97768
hsa-miR-628-3p_L+1	TTCTAGTAAGAGTGGCAGTCGA	22	hsa-miR-628-3p	TCTAGTAAGAGTGGCAGTCGA	4.72934	0.581473
bta-miR-654_L-2R+1	TGTCTGCTGACCATCACCTTT	21	bta-miR-654	TATGTCTGCTGACCATCACCTT	0.85988	0.581473
hsa-miR-654-3p_L-2R+1	TGTCTGCTGACCATCACCTTT	21	hsa-miR-654-3p	TATGTCTGCTGACCATCACCTT	0.85988	0.581473
oar-miR-668-5p	GTAAGTGCGTCTCGGGTGAGC	21	oar-miR-668-5p	GTAAGTGCGTCTCGGGTGAGC	0	1.16295
oar-miR-668-3p_L-1R+1	TGTCACTCGGCCCACTACCCA	21	oar-miR-668-3p	ATGTCACTCGGCCCACTACCC	2.57964	1.16295
ssc-miR-671-5p	AGGAAGCCCTGGAGGGGCTGGAGG	24	ssc-miR-671-5p	AGGAAGCCCTGGAGGGGCTGGAGG	4.2994	1.16295
ssc-miR-671-3p	TCCGGTTCTCAGGGCTCCACC	21	ssc-miR-671-3p	TCCGGTTCTCAGGGCTCCACC	24.9365	13.3739
bta-miR-671_R+1	AGGAAGCCCTGGAGGGGCTGGAGG	24	bta-miR-671	AGGAAGCCCTGGAGGGGCTGGAG	4.2994	1.16295
hsa-miR-671-3p	TCCGGTTCTCAGGGCTCCACC	21	hsa-miR-671-3p	TCCGGTTCTCAGGGCTCCACC	25.7964	13.3739
bta-miR-677_R+1	CTCACTGATGAGCAGCTTCTGACT	24	bta-miR-677	CTCACTGATGAGCAGCTTCTGAC	6.01916	2.32589
bta-miR-708_R-3_1ss20TA	AAGGAGCTTACAATCTAGCA	20	bta-miR-708	AAGGAGCTTACAATCTAGCTGGG	0.85988	0
cgr-miR-744-5p	TGCGGGGCTAGGGCTAACAGC	21	cgr-miR-744-5p	TGCGGGGCTAGGGCTAACAGC	192.613	138.391
mmu-miR-767_R+2	TGCACCATGGTTGTCTGAGCAGA	23	mmu-miR-767	TGCACCATGGTTGTCTGAGCA	0	1.16295
bta-miR-873_L+1	TGCAGGAACTTGTGAGTCTCCT	22	bta-miR-873	GCAGGAACTTGTGAGTCTCCT	0.85988	2.32589
hsa-miR-873-3p_L-1R+1_1ss5AG	GAGGCTGATGAGTTCCCGGGAA	22	hsa-miR-873-3p	GGAGACTGATGAGTTCCCGGGA	0.85988	0
hsa-miR-874-5p_R-1	CGGCCCCACGCACCAGGGTAAG	22	hsa-miR-874-5p	CGGCCCCACGCACCAGGGTAAGA	12.8982	15.1183
ggo-miR-874	CTGCCCTGGCCCGAGGGACCGA	22	ggo-miR-874	CTGCCCTGGCCCGAGGGACCGA	65.3509	75.5916
eca-miR-876-5p_R-1	TGGATTTCTTTGTGAATCACC	21	eca-miR-876-5p	TGGATTTCTTTGTGAATCACCA	5.15928	4.65179
eca-miR-876-3p_L-3R-1	TGGTGGTTTACAAAGTAATTC	21	eca-miR-876-3p	TGGTGGTGGTTTACAAAGTAATTCA	0.85988	1.16295
eca-miR-885-5p	TCCATTACACTACCCTGCCTCT	22	eca-miR-885-5p	TCCATTACACTACCCTGCCTCT	1.28982	5.23326
eca-miR-885-3p_1ss22AT	AGGCAGCGGGGTGTAGTGGATT	22	eca-miR-885-3p	AGGCAGCGGGGTGTAGTGGATA	0.42994	0
bta-miR-885	TCCATTACACTACCCTGCCTCT	22	bta-miR-885	TCCATTACACTACCCTGCCTCT	1.28982	5.23326
hsa-miR-885-3p_1ss22AT	AGGCAGCGGGGTGTAGTGGATT	22	hsa-miR-885-3p	AGGCAGCGGGGTGTAGTGGATA	0.42994	0
hsa-miR-935_L-1	CAGTTACCGCTTCCGCTACCGC	22	hsa-miR-935	CCAGTTACCGCTTCCGCTACCGC	1.71976	0
bta-miR-1224_1ss21GT	GTGAGGACTCGGGAGGTGGAT	21	bta-miR-1224	GTGAGGACTCGGGAGGTGGAG	0.42994	0
hsa-miR-1244_L-1R-7	AGTAGTTGGTTTGTATGA	18	hsa-miR-1244	AAGTAGTTGGTTTGTATGAGATGGTT	0	3.48884
bta-miR-1247-5p_R+1	ACCCGTCCCGTGCGTCCCCGGAT	23	bta-miR-1247-5p	ACCCGTCCCGTGCGTCCCCGGA	74.8096	79.0804
bta-miR-1247-3p_L+1	CCGGGAACGTCGGGACTGGAGC	22	bta-miR-1247-3p	CGGGAACGTCGGGACTGGAGC	1.71976	2.32589
bta-miR-1248_R-3	ACCTTCTTGTATAAGCACTGTGCT	24	bta-miR-1248	ACCTTCTTGTATAAGCACTGTGCTAAA	30.0958	25.5848
bta-miR-1249	ACGCCCTTCCCCCCCTTCTTCA	22	bta-miR-1249	ACGCCCTTCCCCCCCTTCTTCA	26.6563	51.1697
bta-miR-1251	ACTCTAGCTGCCAAAGGCGCT	21	bta-miR-1251	ACTCTAGCTGCCAAAGGCGCT	0.85988	0
ppy-miR-1260b_R+2_1ss9AG	ATCCCACCGCTGCCACCATT	20	ppy-miR-1260b	ATCCCACCACTGCCACCA	32.6754	16.2813
bta-miR-1271_L-1_1ss2TC	CTGGCACCTAGTAAGTACTCA	21	bta-miR-1271	CTTGGCACCTAGTAAGTACTCA	0	1.16295
hsa-miR-1271-3p_R-3	AGTGCCTGCTATGTGCCAG	19	hsa-miR-1271-3p	AGTGCCTGCTATGTGCCAGGCA	0	2.13207
hsa-miR-1271-3p_R-3	AGTGCCTGCTATGTGCCAG	19	hsa-miR-1271-3p	AGTGCCTGCTATGTGCCAGGCA	0	2.13207
hsa-miR-1277-5p_L-3	TATATATATATATGTACGTAT	21	hsa-miR-1277-5p	AAATATATATATATATGTACGTAT	78.2491	40.7031
bta-miR-1291_R-6_1ss1TC	CGGCCCTGACTGAAGACC	18	bta-miR-1291	TGGCCCTGACTGAAGACCTGCAGT	6.87904	4.07031
hsa-miR-1343-3p_R+3	CTCCTGGGGCCCGCACTCTCGCTTT	25	hsa-miR-1343-3p	CTCCTGGGGCCCGCACTCTCGC	0	2.32589
oan-miR-1386_L+4	TCGGCTCCTGGCTGGCTCGCCA	22	oan-miR-1386	CTCCTGGCTGGCTCGCCA	87.7078	32.5625
oan-miR-1388-3p_R+1	ATCTCAGGTTCGTCAGCCCATGA	23	oan-miR-1388-3p	ATCTCAGGTTCGTCAGCCCATG	3.43952	2.32589
oan-miR-1417-3p_R-3_1ss11TC	ATTTCACCGGCTCTGAGA	18	oan-miR-1417-3p	ATTTCACCGGTTCTGAGAGCA	2.57964	0
bta-miR-1434-5p_R-2_1ss14AG	GTACATGATGACTGAAATTT	20	bta-miR-1434-5p	GTACATGATGACTAAAATTTCT	14.618	9.30358
bta-miR-1434-3p_L+5	CTACTGAAGAAATCTAAGGTCTGAGG	26	bta-miR-1434-3p	GAAGAAATCTAAGGTCTGAGG	46.4335	30.2366
bta-miR-1839_R+1_1ss23TA	AAGGTAGATAGAACAGGTCTTGATT	25	bta-miR-1839	AAGGTAGATAGAACAGGTCTTGTT	0.85988	0
mmu-miR-1843b-5p_L+1	CATGGAGGTCTCTGTCTGACTT	22	mmu-miR-1843b-5p	ATGGAGGTCTCTGTCTGACTT	0	0.581473
mmu-miR-1843b-5p_L+1	CATGGAGGTCTCTGTCTGACTT	22	mmu-miR-1843b-5p	ATGGAGGTCTCTGTCTGACTT	0	0.581473
bta-miR-1940	CTGGAGGACTAAGAAGGCTGAGTCT	25	bta-miR-1940	CTGGAGGACTAAGAAGGCTGAGTCT	6.01916	5.81473
mmu-miR-2137_R-2_1ss16AG	GCCGGCGGGAGCCCCGGGG	19	mmu-miR-2137	GCCGGCGGGAGCCCCAGGGAG	0.85988	0
bta-miR-2284aa_L-2R+2	AAAAGTTTGTTTGGGTTTTTC	21	bta-miR-2284aa	AAAAAAGTTTGTTTGGGTTTT	9.31537	19.2855
bta-miR-2284y	AAAAGTTCGTTCGGGTTTTTC	21	bta-miR-2284y	AAAAGTTCGTTCGGGTTTTTC	7.30898	7.46224
bta-miR-2284x_L-2R+2	AAAAGTTCGTTCGGGTTTTTC	21	bta-miR-2284x	TGAAAAGTTCGTTCGGGTTTT	5.44591	9.10975
bta-miR-2284ab_R+2	TAAAAGTTTGGTTGGGTTTTTCA	23	bta-miR-2284ab	TAAAAGTTTGGTTGGGTTTTT	0.85988	1.16295
bta-miR-2284c_L+1_1ss14TC	CAAAAAGTTCGTTCTGGTTTT	21	bta-miR-2284c	AAAAAGTTCGTTTTGGTTTT	0	0.387649
bta-miR-2284h-5p_L-3	AAAAGTTCGTTCGGGTTT	18	bta-miR-2284h-5p	CCCAAAAGTTCGTTCGGGTTT	0.286627	0.387649
bta-miR-2284n_L+1R-1_1ss11AG	CAAAAAGTTTGTTCGGGTTTT	21	bta-miR-2284n	AAAAAGTTTATTCGGGTTTTT	1.00319	0.290737
bta-miR-2285f	AAAACCTGAATGAACTTTTTGG	22	bta-miR-2285f	AAAACCTGAATGAACTTTTTGG	48.2966	47.6808
bta-miR-2285e_L+1R-1	AAAACCTGAACGAACTTTTTGG	22	bta-miR-2285e	AAACCTGAACGAACTTTTTGGC	4.2994	3.48884
bta-miR-2285b_1ss10GA	AAAATCTGAATGAACTTTTTGG	22	bta-miR-2285b	AAAATCTGAGTGAACTTTTTGG	2.57964	3.48884
bta-miR-2295_1ss8GC	TCGGGGTCGGAGGAAGGTTCT	21	bta-miR-2295	TCGGGGTGGGAGGAAGGTTCT	0.85988	0
bta-miR-2315_R+1_1ss1AG	GGCAGAATTTTTGGATACTGGG	22	bta-miR-2315	AGCAGAATTTTTGGATACTGG	0.85988	0
bta-miR-2328-5p_L-2R+5	CCCCTCCCTTGGTCGCCGGCTGTT	24	bta-miR-2328-5p	GCCCCCTCCCTTGGTCGCCGG	0.85988	1.16295
bta-miR-2366_1ss22GT	TGGGTCACAGAAGAGGGTCTGT	22	bta-miR-2366	TGGGTCACAGAAGAGGGTCTGG	0	1.16295
bta-miR-2399-5p_R-2	CTTTCTGTAGCTGTTGGAAC	20	bta-miR-2399-5p	CTTTCTGTAGCTGTTGGAACTA	0	1.16295
bta-miR-2411-5p_L+2R-1	TGTGGAGTGACTGTCAGATGCAGCC	25	bta-miR-2411-5p	TGGAGTGACTGTCAGATGCAGCCA	9.45868	12.7924
bta-miR-2411-3p_L-2_1ss25CT	TGAACTGTCTTACTCCCACATCT	23	bta-miR-2411-3p	GCTGAACTGTCTTACTCCCACATCC	67.9305	55.8215
bta-miR-2424_L-2	ATCTTTGGTAATCTGATGGCT	21	bta-miR-2424	AGATCTTTGGTAATCTGATGGCT	67.0707	55.8215
bta-miR-2440_L+1_1ss3GT	GTTCAGTGATGAGACCCTGGA	21	bta-miR-2440	TGCAGTGATGAGACCCTGGA	20.6371	16.2813
bta-miR-2448-5p_R-1_1ss4CT	CTGTGGATACAACCAAACACG	21	bta-miR-2448-5p	CTGCGGATACAACCAAACACGG	0	1.16295
bta-miR-2448-3p	GTGGTTGATTGGATCCGTGGGT	22	bta-miR-2448-3p	GTGGTTGATTGGATCCGTGGGT	0.85988	0
bta-miR-2468_1ss5GA	ATAGAAACATGGAAGATTGTCA	22	bta-miR-2468	ATAGGAACATGGAAGATTGTCA	0.85988	1.16295
bta-miR-2474	TACCGGGCCAGCTGGAAGGAGA	22	bta-miR-2474	TACCGGGCCAGCTGGAAGGAGA	3.43952	11.6295
bta-miR-2478_L+2	TCGTATCCCACTTCTGACACCA	22	bta-miR-2478	GTATCCCACTTCTGACACCA	98.8862	24.4219
bta-miR-2903_L-1R+4	TCCGCGCTCTACGCCAGCCCGA	22	bta-miR-2903	TTCCGCGCTCTACGCCAGC	0.85988	0
mml-miR-3059-5p_R-1	TTTCCTCTCTGCCCCATAGGG	21	mml-miR-3059-5p	TTTCCTCTCTGCCCCATAGGGT	0	6.97768
hsa-miR-3064-3p_L+1R-2_1ss22AT	TTTGCCACACTGCAACACCTTT	22	hsa-miR-3064-3p	TTGCCACACTGCAACACCTTACA	0.85988	0
mmu-miR-3106-5p_R-2	TGGCTCATTTAGAAGCAGC	19	mmu-miR-3106-5p	TGGCTCATTTAGAAGCAGCCA	0	1.16295
bta-miR-3154_1ss13CT	CAGAAGGGGAGTTGGAGCAGA	21	bta-miR-3154	CAGAAGGGGAGTCGGAGCAGA	0	1.16295
bta-miR-3431_R-4_1ss18GT	CCTCAGTCAGCCTTGTGT	18	bta-miR-3431	CCTCAGTCAGCCTTGTGGATGT	0.85988	0
bta-miR-3432_R-1_1ss21TC	TGCGGGATCTTTAGTTGTGGC	21	bta-miR-3432	TGCGGGATCTTTAGTTGTGGTG	31.8156	39.5402
mmu-miR-3535_1ss20CT	TGGATATGATGACTGATTATCTGAGA	26	mmu-miR-3535	TGGATATGATGACTGATTACCTGAGA	133.711	222.123
rno-miR-3546_R-2	ATAACCCGGGCCAAAAGCTC	20	rno-miR-3546	ATAACCCGGGCCAAAAGCTCAC	0	1.16295
hsa-miR-3607-3p_L+2	ATACTGTAAACGCTTTCTGATG	22	hsa-miR-3607-3p	ACTGTAAACGCTTTCTGATG	33.5353	47.6808
hsa-miR-3917_R-2_1ss9TG	GCTCGGACGGAGCAGGTG	18	hsa-miR-3917	GCTCGGACTGAGCAGGTGGG	0.85988	0
hsa-miR-3919_L+1R-4_1ss18TC	AGCAGAGAACAAAGGACC	18	hsa-miR-3919	GCAGAGAACAAAGGACTCAGT	0	1.16295
mmu-miR-3964_L+1_1ss6GA	CATAAAGTAGAAAGCACTAAA	21	mmu-miR-3964	ATAAGGTAGAAAGCACTAAA	2.86627	1.16295
mmu-miR-3968_1ss14AT	CGAATCCCACTCCTGACACCA	21	mmu-miR-3968	CGAATCCCACTCCAGACACCA	25.7964	3.48884
mmu-miR-3969_L+1R+1_1ss4CA	CCCATAAAGTAGAAATCACTAT	22	mmu-miR-3969	CCCTAAAGTAGAAATCACTA	0	1.16295
hsa-miR-4443_L+1	CTTGGAGGCGTGGGTTTT	18	hsa-miR-4443	TTGGAGGCGTGGGTTTT	0.85988	0
hsa-miR-4448_1ss6CG	GGCTCGTTGGTCTAGGGGTA	20	hsa-miR-4448	GGCTCCTTGGTCTAGGGGTA	0.85988	0
hsa-miR-4454_L+1_1ss3GA	CGAATCCGAGTCACGGCACCA	21	hsa-miR-4454	GGATCCGAGTCACGGCACCA	122.963	20.933
ppy-miR-4484_R+1	AAAAAGGCGGGAGAAGCCCCGA	22	ppy-miR-4484	AAAAAGGCGGGAGAAGCCCCG	0.85988	0
hsa-miR-4508_L+3R-1	TCAGCGGGGCTGGGCGCGC	19	hsa-miR-4508	GCGGGGCTGGGCGCGCG	1.71976	0
hsa-miR-4523_R+2	GACCGAGAGGGCCTCGGCTGTTT	23	hsa-miR-4523	GACCGAGAGGGCCTCGGCTGT	0.85988	0
hsa-miR-4739_L-1R-6_1ss19GA	AGGGAGGAGGAGCGGAGA	18	hsa-miR-4739	AAGGGAGGAGGAGCGGAGGGGCCCT	0.85988	0
hsa-miR-4791_1ss17AT	TGGATATGATGACTGATA	18	hsa-miR-4791	TGGATATGATGACTGAAA	4.72934	2.32589
hsa-miR-4792_L+1R+1_1ss10GT	CCGGTGAGCTCTCGCTGGCC	20	hsa-miR-4792	CGGTGAGCGCTCGCTGGC	146.18	23.2589
mmu-miR-5126_L-1R+2_1ss18CT	CGGGCGGGGCCGGGGGTGGGGCC	23	mmu-miR-5126	GCGGGCGGGGCCGGGGGCGGGG	3.43952	1.16295
hsa-miR-5701_1ss10CT	TTATTGTCATGTTCTGATT	19	hsa-miR-5701	TTATTGTCACGTTCTGATT	0.85988	0
bta-miR-6123_R+1	TGCCAAGCCCACGTTCAAAGGC	22	bta-miR-6123	TGCCAAGCCCACGTTCAAAGG	28.376	9.30358
mml-miR-6134_R+4_1ss18GT	TGAGGTAGTAGGATGTATAGTTA	23	mml-miR-6134	TGAGGTAGTAGGATGTAGA	1.28982	1.16295
mmu-miR-6239_R-2_1ss6TG	TAGCGGTGGATCACTCGG	18	mmu-miR-6239	TAGCGTTGGATCACTCGGTG	2.57964	0
mmu-miR-6240_R-8_1ss1CA	ACAAAGCATCGCGAAGGC	18	mmu-miR-6240	CCAAAGCATCGCGAAGGCCCACGGCG	1583.04	381.447
mmu-miR-6412_L-1R-2_1ss15AT	CGAAACCATCCTCTGCTAC	19	mmu-miR-6412	TCGAAACCATCCTCAGCTACTA	0.85988	0
bta-miR-6525_R+3_1ss2TC	CCGGGGAAAGCAGGAGTGAGGGT	23	bta-miR-6525	CTGGGGAAAGCAGGAGTGAG	0.85988	1.16295
bta-miR-6527_L-1R+3	ACGTGGACGAAGAGATGGGACCT	23	bta-miR-6527	CACGTGGACGAAGAGATGGGA	0	1.16295
ssc-miR-7134-5p	ATGTCCGCGGGTTCCCTATCC	21	ssc-miR-7134-5p	ATGTCCGCGGGTTCCCTATCC	17.1976	15.1183
ssc-miR-7134-3p	ATGCGGAACCTGCGGATACGG	21	ssc-miR-7134-3p	ATGCGGAACCTGCGGATACGG	34.3952	51.1697
ssc-miR-7142-3p	TTTGTTGGCTCCTCTGAAGTGA	22	ssc-miR-7142-3p	TTTGTTGGCTCCTCTGAAGTGA	0	1.16295
ssc-miR-7144-5p_1ss13TC	ACTTTCCCGGGACTTGGAGCGC	22	ssc-miR-7144-5p	ACTTTCCCGGGATTTGGAGCGC	0.85988	1.16295
mml-miR-7178-5p_R+1	TAGGAGCTATCAGAACTTAGTGA	23	mml-miR-7178-5p	TAGGAGCTATCAGAACTTAGTG	0	1.16295
oan-miR-7435-5p_L-4_1ss11GA	ATTTGTATATGTGATTGC	18	oan-miR-7435-5p	TGGGATTTGTGTATGTGATTGC	0	1.16295
hsa-miR-7704_R-1	CGGGGTCGGCGGCGACGT	18	hsa-miR-7704	CGGGGTCGGCGGCGACGTG	0.85988	0
bta-miR-7859_R-1	AAAAACTGGCAGCTTCATGTA	21	bta-miR-7859	AAAAACTGGCAGCTTCATGTAA	2.57964	0
hsa-miR-8089_L-3R-3_1ss10AT	GGGGACTGGGGATTGGGG	18	hsa-miR-8089	CCTGGGGACAGGGGATTGGGGCAG	0.85988	0
oar-let-7b_R+2	TGAGGTAGTAGGTTGTGTGGTTA	23	oar-let-7b	TGAGGTAGTAGGTTGTGTGGT	4229.32	7312.03
hsa-let-7b-3p_1ss22CT	CTATACAACCTACTGCCTTCCT	22	hsa-let-7b-3p	CTATACAACCTACTGCCTTCCC	335.353	238.404
bta-let-7d	AGAGGTAGTAGGTTGCATAGTT	22	bta-let-7d	AGAGGTAGTAGGTTGCATAGTT	2938.21	3680.73
mmu-let-7d-3p	CTATACGACCTGCTGCCTTTCT	22	mmu-let-7d-3p	CTATACGACCTGCTGCCTTTCT	286.34	263.989
mmu-let-7c-5p_R+2_1ss17AG	TGAGGTAGTAGGTTGTGTGGTTTT	24	mmu-let-7c-5p	TGAGGTAGTAGGTTGTATGGTT	459.176	380.865
mmu-let-7c-2-3p_L-1R+1	TATACAATCTACTGTCTTTCCT	22	mmu-let-7c-2-3p	CTATACAATCTACTGTCTTTCC	42.994	22.096
sha-let-7i_R+1	TGAGGTAGTAGTTTGTGCTGTT	22	sha-let-7i	TGAGGTAGTAGTTTGTGCTGT	16461.8	24830.3
mmu-let-7i-3p	CTGCGCAAGCTACTGCCTTGCT	22	mmu-let-7i-3p	CTGCGCAAGCTACTGCCTTGCT	49.873	52.9141
mmu-let-7i-5p	TGAGGTAGTAGTTTGTGCTGTT	22	mmu-let-7i-5p	TGAGGTAGTAGTTTGTGCTGTT	16393	24753.5
cgr-let-7i_R+1	CTGCGCAAGCTACTGCCTTGCT	22	cgr-let-7i	CTGCGCAAGCTACTGCCTTGC	49.0132	52.9141
