# Supplementary material for: Identification and Profiling of microRNAs in Goat Endometrium during Embryo Implantation
Source: PLoS One. 2015 Apr 17;10(4):e0122202. doi: 10.1371/journal.pone.0122202 (PMC4401794; doi:10.1371/journal.pone.0122202)
Supplement: S3 Table — (XLS) [file pone.0122202.s003.xls]

## Sheet: Sheet1
Table S3 Summary of potential novel miRNA in this study.
Index	miR_name	miR_seq	len	hairpinLen	R-NE	P-NE
1	PC-3p-104784_5	AAAACCTGAATGAACTTTTGAGA	23	87	1.71976	0.581473
2	PC-3p-104784_5	AAAACCTGAATGAACTTTTGAGA	23	84	1.71976	0.581473
3	PC-5p-69112_10	TAAGTTCATTCGGAGTTGTCC	21	84	7.73892	29.0737
4	PC-3p-1257529_1	AAAACTCTGAATGAACTTTATGA	23	84	0	2.32589
5	PC-3p-59746_12	AAAACTTGAATGAACTTTCTGG	22	105	2.57964	6.97768
6	PC-3p-59746_12	AAAACTTGAATGAACTTTCTGG	22	63	2.57964	6.97768
7	PC-5p-301761_1	AAGGTTAAAATATATCAATC	20	92	0.85988	0
8	PC-3p-296318_1	ATTGATTGATTTTAACCTTC	20	92	0.85988	0
9	PC-3p-62494_11	AAACCGACATGAACTTTTTGGT	22	72	3.00958	2.90737
10	PC-3p-62494_11	AAACCGACATGAACTTTTTGGT	22	93	3.00958	2.90737
11	PC-3p-674520_1	TCCAATCATTTGGGGGTAGATT	22	72	0.85988	0
12	PC-3p-674520_1	TCCAATCATTTGGGGGTAGATT	22	72	0.85988	0
13	PC-3p-151640_3	AAAACCTGAACAAACTCTTTGG	22	133	0.42994	1.16295
14	PC-3p-151640_3	AAAACCTGAACAAACTCTTTGG	22	85	0.42994	1.16295
15	PC-3p-52677_14	TCACTGTATAGTTACCCTCTTT	22	87	7.30898	6.97768
16	PC-3p-52677_14	TCACTGTATAGTTACCCTCTTT	22	91	7.30898	6.97768
17	PC-5p-250130_2	CAGTTCCTGTTTATGCTT	18	100	0	1.16295
18	PC-5p-250130_2	CAGTTCCTGTTTATGCTT	18	100	0	1.16295
19	PC-5p-21385_42	GAAAGGTTCATTTGGGTTTTTT	22	80	7.73892	13.9554
20	PC-5p-21385_42	GAAAGGTTCATTTGGGTTTTTT	22	132	7.73892	13.9554
21	PC-5p-270395_2	AAAAGATTTGTTTGGGTTTTTT	22	94	0.42994	0.581473
22	PC-5p-270395_2	AAAAGATTTGTTTGGGTTTTTT	22	93	0.42994	0.581473
23	PC-5p-104298_5	AAAAAGTTCAGTTGGATTCATC	22	105	2.57964	15.1183
24	PC-3p-971228_1	GAAAATCCGAACGAACTTTTTTG	23	105	0	2.32589
25	PC-3p-162601_3	AAAAACCTGAGCAAACTTTTTG	22	82	1.28982	0
26	PC-3p-162601_3	AAAAACCTGAGCAAACTTTTTG	22	94	1.28982	0
27	PC-5p-217108_2	ACTGCTTTAAAACCTTTGACA	21	83	0.42994	1.16295
28	PC-3p-1189548_1	TCAAAAGTTTTAAAGCAGTCA	21	83	0	0.581473
29	PC-3p-999916_1	AAAGACCCAAATGAACTTTTTGA	23	84	0	1.74442
30	PC-3p-999916_1	AAAGACCCAAATGAACTTTTTGA	23	78	0	1.74442
31	PC-3p-182179_2	AAAACTTGAATGAACTTTCTGGA	23	75	0.42994	1.74442
32	PC-3p-182179_2	AAAACTTGAATGAACTTTCTGGA	23	84	0.42994	1.74442
33	PC-5p-989184_1	TGTCTGCAGGTTCCGCATCTGTA	23	122	1.71976	0
34	PC-3p-808130_1	CAGATGTGGAACCTGTGGGTATGT	24	122	0.85988	0
35	PC-3p-272784_2	AAACCCTGAATGAACTTTTTGGA	23	86	0	1.16295
36	PC-3p-272784_2	AAACCCTGAATGAACTTTTTGGA	23	80	0	1.16295
37	PC-3p-78991_9	AAAGGCCTGAATGAACTTTTTG	22	147	2.57964	1.74442
38	PC-3p-78991_9	AAAGGCCTGAATGAACTTTTTG	22	61	2.57964	1.74442
39	PC-5p-203577_2	AAGAAGTTCATTCGGGTTTTTC	22	78	4.2994	1.16295
40	PC-5p-203577_2	AAGAAGTTCATTCGGGTTTTTC	22	84	4.2994	1.16295
41	PC-5p-21767_42	GTCAAAAAATTCGTTTGGGTTT	22	90	12.4683	18.6072
42	PC-5p-21767_42	GTCAAAAAATTCGTTTGGGTTT	22	92	12.4683	18.6072
43	PC-5p-266339_2	AAATGTTCGCTTGAGTTTTTC	21	64	0	1.74442
44	PC-5p-266339_2	AAATGTTCGCTTGAGTTTTTC	21	87	0	1.74442
45	PC-5p-1173474_1	AGAAAGTTCATTCAGATTTTTT	22	84	0	1.16295
46	PC-3p-662482_1	AAAACCCGAAGGAACCTTTTG	21	84	0	1.16295
47	PC-3p-279574_2	TGGAAAAACCCTAATGAGCTT	21	74	0.85988	0
48	PC-3p-279574_2	TGGAAAAACCCTAATGAGCTT	21	83	0.85988	0
49	PC-5p-349164_1	AGAACTAGAAATCTGACTTTGT	22	113	0.42994	0.581473
50	PC-5p-349164_1	AGAACTAGAAATCTGACTTTGT	22	111	0.42994	0.581473
51	PC-5p-1096425_2	AGATCTGTCCTGAAACCAGCATT	23	93	1.71976	1.16295
52	PC-3p-266344_2	TGGTTTCAGGACAGATCTCT	20	93	3.43952	1.16295
53	PC-3p-185419_2	AACCTGAATGAAATTTTTGGCT	22	103	0.42994	1.74442
54	PC-3p-185419_2	AACCTGAATGAAATTTTTGGCT	22	104	0.42994	1.74442
55	PC-5p-32617_26	TGAAAGGTTCATTTGGGTTTTT	22	86	5.15928	12.7924
56	PC-5p-32617_26	TGAAAGGTTCATTTGGGTTTTT	22	100	5.15928	12.7924
57	PC-3p-147150_3	AAAACCTGAATGATCTTTTCGG	22	124	1.28982	0
58	PC-3p-147150_3	AAAACCTGAATGATCTTTTCGG	22	80	1.28982	0
59	PC-3p-22067_41	AAGCAGGATTACTCTGAGA	19	66	22.3569	17.4442
60	PC-5p-316961_1	TGTGCACTGTTTAATGTT	18	131	0.85988	0
61	PC-5p-343096_1	GTTCCTGCACTGAGCTCTGTC	21	55	0.85988	0
62	PC-5p-505225_1	TTACTTGTCTTTATTTTAATGCTG	24	61	0.85988	0
63	PC-3p-563269_1	TGCGGGCTTAGTTGCTCTGCAGCATG	26	91	0	1.16295
64	PC-5p-578594_1	CTGTATACTTTCAATCATTTCTA	23	80	0.85988	0
65	PC-3p-61234_13	AAAATCTGAATGAACTTTTTGGA	23	81	1.71976	12.7924
66	PC-5p-473921_1	AGAACAGTTTGAGAACAGCT	20	119	0.85988	0
67	PC-5p-793253_1	CGGCTTAGGGGACTCGAGGAGCGCC	25	64	0	1.16295
68	PC-3p-1255887_1	AGATGTGAAACCTGAAGCAC	20	88	0.85988	0
69	PC-5p-925761_1	CTGGGATTTCTGACAAAG	18	111	0	1.16295
70	PC-5p-539313_2	TGGCTTCCTGCAGTCCCAGC	20	74	0	2.32589
71	PC-5p-191578_2	TGATACTGTGGATTTATT	18	91	0	2.32589
72	PC-3p-687548_1	AGAAAATCTAATCATCTG	18	88	0	1.16295
73	PC-3p-623232_1	AGGCGGCGAACTCAGGGCTCGTT	23	66	0.85988	0
74	PC-5p-63323_12	CCAAGGAGTCTGACATGCG	19	79	10.3186	19.7701
75	PC-5p-1190677_1	ACCTAGTAGAGGCTCTTATTA	21	70	0	2.32589
76	PC-5p-699889_1	CAAATATCTCAGAAGTTAGAAACT	24	91	0.85988	1.16295
77	PC-3p-613739_1	AGGGGGTTGTGAGCAGGCTGGGGC	24	72	0	1.16295
78	PC-3p-187654_2	AAGTCGAGGCTGTGGGGC	18	69	1.71976	0
79	PC-3p-275939_2	TCTGGCTCTGCATGACCC	18	85	1.71976	0
80	PC-5p-310820_1	GGCTGATTTTGCAGATACA	19	91	0.85988	0
81	PC-5p-539393_1	TTTTGAGAAACCAGTGAC	18	100	0.85988	0
82	PC-3p-25064_36	TGACTTCCCCCTGTCCACTCAGT	23	103	36.115	1.16295
83	PC-3p-173380_3	GGATGTTCTGATGCTGTT	18	99	3.43952	3.48884
84	PC-5p-1256216_1	TAGAGGGCAGCCCTGAGCCAGGTTC	25	132	1.71976	0
85	PC-3p-342320_1	TTTCTAACTGGTATTCCTCAGCC	23	71	0.85988	0
86	PC-5p-212998_2	GTTAGATGAGGAACAGAAGC	20	75	1.71976	0
87	PC-5p-940587_1	ACAGGACTAGAGAAAGATACT	21	148	0	1.16295
88	PC-5p-852308_1	CCCAGTGGATTGTAGCCTACCAGT	24	79	1.71976	0
89	PC-5p-519771_1	CAAAAAGCTCATTTGGATTTTTT	23	142	0	1.16295
90	PC-5p-420912_1	TTTTCTTTTTGAAGGGCAGGGC	22	117	0.85988	0
91	PC-3p-660976_1	CTTAAATGATCATAGCCTGGTG	22	81	0	1.16295
92	PC-5p-725137_1	ATATATATGTCTCATGTA	18	70	0.85988	0
93	PC-5p-1135407_1	TAGGAATTGATTTTTATGAATA	22	149	0	1.16295
94	PC-5p-876557_1	CTGTTTTGGCTGGCTGTTGGC	21	98	0	2.32589
95	PC-5p-680860_1	TCGCCTCGATGGGAGAACCTCC	22	68	0.85988	0
96	PC-5p-317191_2	GTGTATTGCTGACTATGTG	19	89	1.71976	0
97	PC-5p-531144_1	TGGACTAAAAGGAAATACT	19	91	1.71976	0
98	PC-5p-573258_1	AGAAAGTTCATTTGGTTTTC	20	94	0	1.16295
99	PC-5p-1004336_1	ATTCCTTATTTCGTATTTCTG	21	79	0.85988	0
100	PC-5p-510690_1	TGTATTGATAACACTGAAAAGTCT	24	83	0.85988	0
101	PC-5p-349831_1	CTGTTCTGAACATTTCATGT	20	70	0.85988	1.16295
102	PC-5p-275203_2	CTAGATGGACTGTTGTCAGC	20	96	1.71976	0
103	PC-5p-94605_6	GCTGGCCTGGAGCCGGGCG	19	94	4.2994	1.16295
104	PC-5p-850093_1	GACACCCTGGGATCTGAGGA	20	83	0	1.16295
105	PC-5p-889474_1	GTATGATGTATGTGTTATA	19	74	0.85988	0
106	PC-5p-1194804_1	TTAGGGTGCGTTCTTTTTGT	20	59	0	1.16295
107	PC-3p-99692_7	TCCGCCGGCCTTGCGGGCC	19	56	11.1784	2.32589
108	PC-5p-494739_1	GGTTGGGGTCGCTGAGCAC	19	66	0.85988	0
109	PC-3p-800997_1	TCTGAGTCGCCTGGGGACAGT	21	120	0	1.16295
110	PC-3p-1189691_1	TCATCTTTGCTACTTTGTT	19	116	0.85988	0
111	PC-5p-39354_23	CCTGGTGGGTAGAACCTCC	19	81	11.1784	13.9554
112	PC-5p-184278_2	AATCTTAGAAACGTTTCATT	20	112	1.71976	0
113	PC-5p-181449_2	TCAGAGCTGTGGTTCAAAAGCT	22	79	0.85988	2.32589
114	PC-5p-206085_2	AGCTGCAGATACTGAGCTTGTG	22	53	1.71976	0
115	PC-5p-1232034_1	AGTTTAAGGGACTGCATCTTTT	22	62	0	1.16295
116	PC-3p-348001_1	GGATGGACTGAACTGAACT	19	98	0.85988	0
117	PC-3p-782811_1	TGTTTTGTGTTACTAGAACTAC	22	64	0	2.32589
118	PC-5p-1204111_1	AGTACTGTAGTTTACAGCT	19	90	0.85988	1.16295
119	PC-3p-181176_2	CTGTGTTCTCTGTAATCTTC	20	68	1.71976	0
120	PC-5p-60249_14	ATTCCTATAATTCTAGCCA	19	101	10.3186	2.32589
121	PC-5p-191413_2	TCTCTCTGGCTAACTGGGCT	20	61	1.71976	0
122	PC-5p-444955_1	AGGTAAGTGACTGGTCTC	18	68	0.85988	0
123	PC-3p-871144_1	CATGGTATTTGAGGAATGT	19	80	0.85988	0
124	PC-3p-110224_5	TTGCTGTATGAATAGCAGTT	20	106	4.2994	0
125	PC-3p-271604_2	TCCTGGGACTCTGTGCTTCC	20	92	2.57964	0
126	PC-5p-142932_3	AGTCCCATCTGGGGTGCCA	19	80	2.57964	0
127	PC-3p-66717_11	GCCTGTCTGAGTGTCGCT	18	95	8.5988	8.14063
128	PC-3p-184453_2	GCTAAAATGAGCAGGAAAGT	20	78	1.71976	0
129	PC-3p-514002_1	AAAAGAGCTTAACTAATAC	19	71	0.85988	0
130	PC-5p-781104_1	TGACTCAGGACCACATGCAGCT	22	128	0.85988	1.16295
131	PC-3p-1044621_1	TGTTTGTCTTTCTGATAGG	19	68	0.85988	1.16295
132	PC-3p-276831_2	GACAAAGTAGAGATGATGCC	20	77	1.71976	0
133	PC-5p-1268942_1	TGTAAAAGACAGGAATGGACTTGT	24	79	0	1.16295
134	PC-5p-211848_2	TTTGTAGTACAGATGAGCT	19	66	1.71976	0
135	PC-5p-176266_3	TTGTCTGGGCTCACTCAGCC	20	68	2.57964	0
136	PC-5p-199570_2	TGGATTTGATTCAAGATTGGTA	22	66	1.71976	0
137	PC-5p-972259_1	TGAGTGAGCTGTGGCAATCCTTAGG	25	88	2.57964	1.16295
138	PC-5p-1075801_1	CTCTGAGGTGGGGCTGCAGC	20	119	0.85988	0
139	PC-3p-1255933_1	TTAGATCTCCAGGACTTATTTGA	23	141	0	1.16295
140	PC-3p-1011684_1	GGGTTAAAATTCCTGAACC	19	76	1.71976	0
141	PC-3p-1161224_1	AGTACTGCTGCTGGGCGCTG	20	78	0.85988	0
142	PC-5p-212702_2	TTTCTGTGATGAGAACATT	19	68	0.85988	3.48884
143	PC-3p-268124_2	GGGGGCTGTCCTCGCAGG	18	113	2.57964	0
144	PC-3p-670313_1	CTGGGCGCTGTCTGTCTG	18	51	0.85988	0
145	PC-5p-1204836_1	ACCAAAAAGTTCATCTGGGCT	21	122	1.71976	0
146	PC-3p-1063563_1	GAAGAATCTGAATGAACATTTTA	23	101	1.71976	0
147	PC-5p-1091548_1	CTACTTGGATAACTGGTAATTC	22	70	2.57964	1.16295
148	PC-5p-253115_2	TTGTCCTACTTCTCAGCTGTCT	22	85	0.85988	1.16295
149	PC-5p-215676_2	TCATGGACCAGCTGCTTCCTC	21	88	1.71976	0
150	PC-3p-534349_2	TAATTTCTTTGAGATTGTT	19	93	1.71976	0
151	PC-3p-237648_2	GGCTGCTGTGGGGCTGGCTCT	21	98	1.71976	0
152	PC-3p-1239509_1	TCCTCCTGAGAACTCTGTCCACA	23	135	0	1.16295
153	PC-3p-840101_1	TGGTCTACTCTCTGCTGAC	19	95	0	1.16295
154	PC-5p-1195955_1	AAATGGACGTTCGAAGACTTAT	22	71	0.85988	1.16295
155	PC-5p-168799_3	GGCCGTCGGCGGCGGCGGC	19	64	5.15928	0
156	PC-3p-1159701_1	GAATGAGCTCTTTGGCCAACC	21	80	0.85988	0
157	PC-5p-311575_1	CTGTTTTTAAAAAGGATTATCC	22	52	0	1.16295
158	PC-5p-1041590_1	GAGGAGAAGAAACTTACGA	19	73	0	2.32589
159	PC-3p-97344_6	GAAAACCTGAATGAACTTTTGA	22	84	5.15928	0
160	PC-3p-250470_2	AGTGTGATACATCAGAGGA	19	81	0.85988	0
161	PC-5p-678093_1	TTTGTTTGGATGATTTAAATA	21	81	0.85988	1.16295
162	PC-5p-589424_1	TAAGTAGAATCATGCAAGA	19	85	0	1.16295
163	PC-3p-785939_1	CTCTGAGTAACGTACCTGGTATT	23	101	0	2.32589
164	PC-5p-179422_2	AACTGATAGGCAAAGGGCT	19	72	1.71976	0
165	PC-5p-629918_1	GTGCTCCAGGCTGCTGAAGATC	22	55	0.85988	0
166	PC-5p-626081_1	GGTCAGCCTGCTCTGGGTC	19	62	0.85988	0
167	PC-3p-247920_2	CTGGATATCTGAGACTCAGTTT	22	99	4.2994	1.16295
168	PC-3p-215602_2	TGCAAAGAGGTTGGATCGAGT	21	98	7.73892	1.16295
169	PC-5p-315412_2	ATGTTGGCTGAGTCAGGGG	19	66	0	2.32589
170	PC-5p-463895_2	AGCTGAAATAATTGAATGAG	20	112	0	2.32589
171	PC-5p-20958_45	GATGAGGCTCAGCGAGCCCTGT	22	99	28.376	17.4442
172	PC-3p-529364_1	TCAGCACCTCTGTTCCTGT	19	93	0	1.16295
173	PC-5p-646917_1	ACTTTGGCTCTGTTTACT	18	52	0	1.16295
174	PC-3p-1264254_1	TTTTGTAGAATTCTGGAGA	19	96	1.71976	0
175	PC-3p-1017364_1	AAGACTATCTGTTCTGCTATT	21	69	0.85988	0
176	PC-3p-233881_2	TAAGCACTGTACTGCCAGGGA	21	55	1.71976	0
177	PC-3p-800317_1	AGGAACATGGACTCTGGGCCCAGT	24	140	2.57964	1.16295
178	PC-3p-106888_5	ACAACACGGACTGTAGCCCACC	22	96	2.57964	5.81473
179	PC-3p-515769_1	CTGATAATTGTCTGCATAATT	21	74	0.85988	0
180	PC-5p-139329_4	GGGTGCTGATAGTGAGGC	18	66	7.73892	3.48884
181	PC-5p-817706_1	CCCCGGGGGCCCGGCGGGC	19	96	0.85988	0
182	PC-5p-833649_1	GTTTTCTGAGGTGGGACGCT	20	99	0.85988	1.16295
183	PC-5p-235900_2	CAGGGAGGGCTGGACCTCGC	20	66	1.71976	0
184	PC-3p-412086_1	CACAAGACCATGCACTTATACT	22	146	0	1.16295
185	PC-3p-230582_2	TCAAATAGTAGATTTAGTGACT	22	63	1.71976	0
186	PC-3p-879311_1	AAAACCTGAATGAACTCTTTGGA	23	68	0.85988	1.16295
187	PC-3p-754954_1	TGGGGCTCGGAAGCAGTGCGAGA	23	113	0.85988	0
188	PC-5p-930596_1	TAGTTCATTCAGGTTTTTCTG	21	84	1.71976	0
189	PC-5p-26648_38	TCCCGGGGCCGAGGGAGCC	19	53	45.5736	9.30358
190	PC-5p-1024917_1	TTTTGATGGTGTTGGTAG	18	78	0.85988	0
191	PC-3p-100129_6	ATTTAGATACTGAGAAGA	18	91	7.73892	0
192	PC-3p-303175_1	GCAATCTATTGTTGGGATT	19	92	0	1.16295
193	PC-5p-1145100_1	GTATGTCGGAGAACTTCTTGAC	22	60	0.85988	1.16295
194	PC-3p-390218_1	ATTCTAGAATAGACTGTGTAGT	22	56	0.85988	0
195	PC-3p-1115491_1	TCTGACCACCTGTCTCTCCGCACA	24	88	0.85988	3.48884
196	PC-3p-1261230_1	ACAGATTAATCAGCTGAGAGT	21	62	0	1.16295
197	PC-3p-442337_1	CTCTGTGTGCACTTGCTGTTACT	23	65	0.85988	0
198	PC-5p-710724_1	TGAATTTTCAAATGACATGT	20	89	0.85988	0
199	PC-3p-725238_1	ATTGTCACCTTCTTGAGTGGATT	23	130	1.71976	0
200	PC-3p-223076_2	AGAAACCGAACAAACTTTTTGG	22	87	1.71976	0
201	PC-3p-383416_1	AGTGACTTGACGTTGGCC	18	71	0.85988	0
202	PC-3p-76502_8	TCACTGGGCATCCTCTGCTTTA	22	88	17.1976	31.3996
203	PC-3p-1026264_1	GATGCAAAGTTGAACCAGACACT	23	92	0.85988	0
204	PC-5p-6424_145	CAGCCTCTGGCATGTTGGA	19	69	196.053	37.2143
205	PC-5p-928892_1	TCGCCCAGTCGGCCTTCTTCC	21	55	1.71976	0
206	PC-3p-121303_4	CGTTCATCTCTCTGTGGACACT	22	89	1.71976	3.48884
207	PC-5p-223269_2	AAGGTGACTTTTTATATGCCCT	22	85	1.71976	3.48884
208	PC-3p-558423_1	CCGAGATGGTTGGATGGCGTCAC	23	91	0.85988	0
209	PC-3p-58975_15	CCTCCCCGGCCCCCTCCCCA	20	131	7.73892	6.97768
210	PC-3p-204565_2	CGAGTTGCACCCGGGCTGGG	20	51	1.71976	0
211	PC-3p-586255_1	GTCCCAGGCCCTTCGGTG	18	59	0.85988	0
212	PC-3p-354131_1	GTGAGGGATTTGAGGCTGCTTCCA	24	71	1.71976	0
213	PC-3p-1065640_1	ATCTCTCTGAAAGTACCC	18	88	0.85988	0
214	PC-3p-1113474_1	TATTTGTCTAAGCCTGTTTT	20	99	0	1.16295
215	PC-3p-901200_1	CTAGGCTGAGTCCAAGGGCCCT	22	64	0.85988	0
216	PC-3p-992760_1	TGCAAACGAACTTTTTGGCCAAT	23	104	0.85988	0
217	PC-3p-903303_1	AGTGAGGGGTCGAACTTGAC	20	58	0.85988	0
218	PC-5p-231833_2	TGAGATGAAGCACTGAAAAT	20	121	0.85988	2.32589
219	PC-5p-87082_7	TGGCCAAAAGGTTTGTTCAGAT	22	80	5.15928	4.65179
220	PC-3p-462165_3	CATTGTCAGGTGGGGAGTT	19	117	2.57964	6.97768
221	PC-5p-542885_1	TTCACAGACTTCTTAGAAC	19	65	0	1.16295
222	PC-3p-715890_1	TGAGATTGGAGGCTAGCCC	19	94	0.85988	0
223	PC-3p-1157065_1	CCCCTGAGAGTCGGAAGGCAGT	22	89	1.71976	0
224	PC-3p-209155_2	CAGCAAAGGAACTGAGTGCT	20	53	0	2.32589
225	PC-3p-380217_1	CAGATTATGTTATTTTTTGATA	22	118	0.85988	0
226	PC-3p-223113_2	TATCTTCTTTTTGTCTAGACT	21	104	1.71976	0
227	PC-3p-587289_1	TGGGGACAGGACCTCTGGGGGTT	23	67	0.85988	0
228	PC-5p-203437_2	ATACACAGAACCACATGTCCCT	22	59	1.71976	0
229	PC-3p-1046359_1	CCTTGAACTGTTCTAAGCC	19	88	0	2.32589
230	PC-3p-458844_2	AGCAAACGGGCTACTCTCT	19	73	1.71976	0.581473
231	PC-5p-1025867_1	CTCTGGGGCTGAGTGTGGCT	20	85	0	1.16295
232	PC-3p-535896_1	AAAGCCCAAGTGAACTTTTTGT	22	80	0	2.32589
233	PC-3p-602087_1	TCAGAGAAACCTGAATGAACTTTTTG	26	85	0	1.16295
234	PC-5p-223417_2	CTCGAGAAGGACTGTGAGTA	20	85	2.57964	0
235	PC-3p-1180417_1	TTCAGTAGGTCTCTGGTGGCC	21	64	0.85988	0
236	PC-5p-376777_1	AAGGATTGACAGACTGAGA	19	114	1.71976	0
237	PC-3p-1107334_1	GGCCTGTATGAGGCTGTATGGGC	23	52	0.85988	1.16295
238	PC-5p-1099946_1	AGCCTCTGCATGTTGGAAC	19	101	0.85988	0
239	PC-5p-839396_1	GTGCTTTTAGAACATGAAACC	21	69	0.85988	1.16295
240	PC-3p-842332_1	TCCTGCTTGCAATCTGTTGACCTC	24	62	0	1.16295
241	PC-3p-1158971_1	CTTGAATGAACTTTTGGGCCAAC	23	80	0.85988	0
242	PC-5p-1215398_1	TGCACTCTGTTGCTGGCCTG	20	83	0.85988	0
243	PC-5p-31071_29	TGCGGGATCTTTAGTTGTGGCGA	23	74	13.7581	17.4442
244	PC-3p-398881_1	TACGTCTGTGTGCAGACT	18	79	0.85988	0
245	PC-3p-1134790_1	TGCAGAGAGTCTGGCACAACTG	22	107	1.71976	0
246	PC-5p-721258_1	CAGAGACACCATGAAGAGC	19	76	0.85988	0
247	PC-5p-1240953_1	CAGGTTCAGTGCATTCCATATCAAA	25	90	0	1.16295
248	PC-5p-1132749_1	AGGGAAGCTCTCTAAATAGTCT	22	64	0.85988	1.16295
249	PC-5p-814713_1	TCAGGTCCTGGCTGTAAGTC	20	63	1.71976	0
250	PC-5p-1101208_1	TTGTTAATTGTCAAAGTTCATT	22	89	0	1.16295
251	PC-5p-635554_1	CAGGAAATCTGAATCATCT	19	59	0.85988	0
252	PC-3p-1175180_1	AAAGAGGTTAGTGTGCTCTC	20	71	1.71976	0
253	PC-5p-1149541_1	ACTCGCTGAGGTGACCTG	18	56	1.71976	0
254	PC-5p-713951_1	AACGTTCTGTAGGTTTTT	18	71	0.85988	0
255	PC-5p-250423_2	AGGCACAGAACATCTGGGTT	20	106	0.85988	1.16295
256	PC-5p-29935_32	TGAGATGAAGCACTAGCTC	19	68	7.73892	39.5402
257	PC-5p-1274409_1	GAGGGATGGCTGTTAGTTCTTGC	23	112	0	1.16295
258	PC-5p-855252_1	TCTGACCGCCTGCGGACT	18	93	0	1.16295
259	PC-3p-222346_2	TCGGACCGCGCTGGGAGAACT	21	92	0.85988	1.16295
260	PC-3p-631766_1	TAGTGAACAAACTATTTCTCTGCCA	25	101	0	1.16295
261	PC-3p-227012_2	ATCCTGCTCTCTGTCCCCAGT	21	119	1.71976	0
262	PC-3p-490310_1	TCTCCCCTTGCCCTCGTCAGT	21	84	0.85988	0
263	PC-5p-173181_3	CGCGGCGGGGGCGCCGGG	18	79	3.43952	0
264	PC-5p-707988_1	ACTCAGAGGCTGGATCCTGGCC	22	99	0.85988	0
265	PC-3p-1142074_1	AACGTTGATTTGTCAGTA	18	120	0	1.16295
266	PC-3p-192706_2	GATGAGGGCAATTAAAAG	18	102	0	2.32589
267	PC-5p-1084542_1	TTTGTGTTCTGGAGTTTAGT	20	82	0.85988	0
268	PC-3p-565104_1	CTGTTGACTCCCGAGCTC	18	56	0.85988	0
269	PC-5p-343720_2	TCAGCGTGGCGCTCAGCGTGGC	22	61	0	2.32589
270	PC-5p-807612_1	TGGTTCTTGTGGCTCAGGCTT	21	69	0	1.16295
271	PC-3p-397396_1	TCAGGTGTAGATCTTGATAACT	22	75	0	1.16295
272	PC-3p-342135_1	CTGTCTGCGTCCCCTGCCTC	20	83	0.85988	0
273	PC-3p-659597_1	TTCTGCAAAACTGTCAAGGC	20	102	0	1.16295
274	PC-5p-246219_2	GTCAAAGGGTTGATTCAGGAT	21	101	1.71976	0
275	PC-3p-791374_1	TATTCAACATCTAACAAGTATC	22	143	0	0.581473
276	PC-3p-253319_2	CCTAGAGTCTGCTTTGACAAC	21	73	1.71976	0
277	PC-3p-65381_11	TAACTGAGTCCTTTGGAAAAT	21	86	13.7581	8.14063
278	PC-3p-245402_2	GAGCAAAAATAATGACTT	18	95	0	2.32589
279	PC-3p-920576_1	AGACCTATAGTCAACAAGT	19	73	1.71976	0
280	PC-5p-1032413_1	ATCGAGGGCAGGGCTGGTCTCTCTA	25	65	0.85988	0
281	PC-5p-171973_3	CCCCTGCATTCGAAAGTGATCGTG	24	57	1.71976	4.07031
282	PC-3p-820390_1	CATATATTTATATCGGTCTGT	21	76	0	1.16295
283	PC-5p-383367_1	CACGCATTGTTTATTACTT	19	80	0.85988	0
284	PC-3p-777361_1	GTGTGTGTCTTTCTCTATG	19	117	0	1.16295
285	PC-3p-418123_1	ATTTCATCTGAACTTGTTTCCAAAG	25	87	1.71976	0
286	PC-5p-292016_1	CAAAGTATAAATGGGAATGT	20	81	1.71976	0
287	PC-5p-207552_2	GGAGAAGCGCAGCGGAGG	18	116	3.43952	0
288	PC-3p-413936_1	TGTCCTTTGGATTTTATTTGCTACT	25	80	0.85988	0
289	PC-3p-1080793_1	CTTTACAGGTTTCTGCTGC	19	113	0.85988	0
290	PC-3p-355504_1	AATGTTCATTAAATGAATG	19	123	0.85988	0
291	PC-3p-236370_2	AAAATCTGAATGAACTTTTTGA	22	80	0	2.32589
292	PC-3p-171313_3	CGGTCAGGGAAAGCTCTTT	19	104	6.87904	0
293	PC-3p-960356_1	CTGTTGCTCTTCCTTGTGCC	20	69	0	1.16295
294	PC-5p-171050_3	AAAAGTTTGTTTGGGTTTTGTT	22	98	2.57964	0
295	PC-3p-278172_2	ACTGATTCTCTCAACTCT	18	86	1.71976	0
296	PC-3p-383454_1	AAGAACCTGAACGAACCTTTCG	22	77	0	1.16295
297	PC-5p-649642_1	TCCTAGAGTTGTTAGAAAAGTAA	23	103	0.85988	0
298	PC-5p-927397_1	CCATATGATGTGACCTTAC	19	112	0.85988	1.16295
299	PC-5p-1277556_1	AATAAACAAGAAGGACCTACTGTAT	25	137	0	1.16295
300	PC-5p-272724_2	TTGTGCAGCCCCTTGAAAAAC	21	87	1.71976	0
301	PC-5p-173052_3	CTGTGCAGTACTTTGTCCATTC	22	103	2.57964	0
302	PC-5p-91245_7	CGCGCGCGGGGCCCGGGG	18	65	9.45868	1.16295
303	PC-5p-914977_1	GGACCAGACTGTGTAGAGC	19	69	0.85988	0
304	PC-5p-903616_1	GCGGGCGCCGGGGGCCCTC	19	75	1.71976	0
305	PC-3p-1045352_1	TGTGTGCTGTGTGCTAAGTTACT	23	144	1.71976	0
306	PC-5p-813841_1	CATGAACACAGCTCGTCACTG	21	98	0.85988	0
307	PC-3p-42375_19	TCTCTGTCTTCAATCCTGTAGT	22	70	10.3186	10.4665
308	PC-3p-957043_1	TAGCTGGAGTGGGAGAAGGAA	21	59	1.71976	0
309	PC-3p-962468_1	TGGATTGCTGGGGACACCAGGTC	23	90	1.71976	0
310	PC-5p-241573_2	GCTGGTCTTTGGGTTCCCCC	20	85	1.71976	0
311	PC-3p-269798_2	AAAACTGGAACGAACTTTTTGT	22	84	0.85988	1.16295
312	PC-3p-1113896_1	CACATGATTGGAAGAACTGACT	22	79	0	1.16295
313	PC-3p-334815_1	AAAAACCCGAACGAGCTCTTTGG	23	105	0	1.16295
314	PC-3p-1264060_1	GTGAACTCTTAGTTGCAACATGC	23	84	0.85988	0
315	PC-3p-1274541_1	GGGGAGTCTGTCCTGTTCAACT	22	117	0.85988	0
316	PC-3p-367018_1	AGTGGATTAGTGGTTGCCTGGGGG	24	69	0.85988	0
317	PC-5p-430490_1	CTGCTAACCACTGCACTGCC	20	82	0.85988	0
318	PC-5p-450535_1	ATGGAGTGGAACAAATTGTAGT	22	97	0.85988	0
319	PC-5p-259684_2	CAGTTTGGGACTGTTGGGAA	20	102	1.71976	0
320	PC-5p-600945_1	GATTCGGGAAGGACTCGCCTG	21	81	0.85988	0
321	PC-3p-278851_2	TTCCCATTTGTCTGTGTCTA	20	66	0	2.32589
322	PC-5p-480023_1	GTGGCCAGTGGGTGACTCTGCAGA	24	88	0.85988	0
323	PC-5p-425432_1	GACTGTGGTCAGGGTGGCTGTT	22	107	0.85988	0
324	PC-3p-896421_1	TTTAAAAAGATTCCTGGGAGA	21	85	0	1.16295
325	PC-5p-336292_1	CCAGAAAAGGTGTTTGTTGAT	21	115	1.71976	0
326	PC-5p-471241_2	CTCTTGCACTTTAGGGCCG	19	56	0	2.32589
327	PC-5p-266242_2	GTTCCTAATTCTAGGTAGATG	21	100	1.71976	0
328	PC-5p-434072_1	TAAATATGTATTCAGATGAAACCT	24	70	1.71976	0
329	PC-3p-36269_24	CGCCCCACCCCGCTGCGGGC	20	75	24.0766	2.32589
330	PC-3p-554263_1	TGGCTGTGCGTGCTCTACCTCA	22	68	0	1.16295
331	PC-5p-550767_1	AACCATCTGCCAGAGAGATCGT	22	90	0	1.16295
332	PC-5p-1284816_1	CTGCAGCCTGATCTCCTGACTGC	23	71	1.71976	0
333	PC-3p-929774_2	ACTCTGTTGGTTCCTCTCT	19	84	1.71976	0
334	PC-3p-977297_1	GGCAGGCTGCTAACCTGGACC	21	79	0.85988	0
335	PC-3p-714625_1	CGGCCCCCGCGGGCCCGCC	19	110	1.71976	0
336	PC-3p-434732_1	CCCCTCTTCCTAACCTCTGCCCT	23	79	1.71976	0
337	PC-3p-649277_1	AGAAATAAAGAAAGTTGTTGAT	22	111	0.85988	0
338	PC-5p-1200046_1	ATTCTGTGTGCTGGAGGCC	19	101	0.85988	0
339	PC-3p-214489_2	TTGGCTCATGACCCTGTCAACA	22	110	1.71976	0
340	PC-5p-1027980_1	ACTCTTGCAGATTTCTGTCGT	21	64	0.85988	0
341	PC-5p-204191_2	AATACTGAGTTGGCCAGAAAGTT	23	117	0.85988	1.16295
342	PC-3p-281927_1	TCCATGGTCTAGACATTGC	19	89	0.85988	0
343	PC-3p-1186064_1	AGTGTGTTAAAATGTGATTGGAACT	25	89	0.85988	1.16295
344	PC-5p-204294_2	GTTGTAGAACAAAGGACCTC	20	81	1.71976	0
345	PC-3p-221139_2	CTGGTTGTACAGATGCTTGTCT	22	85	1.71976	0
346	PC-5p-523894_1	AGCTCCCGGACTCGCCAGCCG	21	99	0.85988	0
347	PC-3p-976875_1	TTAAATAAAGATGCTTAAAATAA	23	87	0.85988	0
348	PC-3p-902202_1	CGGGTTCCGGTGAAGCTGCTGTTT	24	98	0.85988	0
349	PC-5p-755308_1	TACATCTCGAACTACTGAACT	21	58	0.85988	1.16295
350	PC-5p-108241_6	ATACCGGGTGCTAGGCTT	18	72	6.87904	1.16295
351	PC-5p-181033_3	TTTGCAGCCTATTAAGCCGACTGTG	25	65	1.71976	6.97768
352	PC-5p-860449_1	TGGCCAAAAAGCTCATTCGGGT	22	108	0.85988	0
353	PC-3p-286547_1	TTGTTTTTATGGAGGGCAAGTC	22	75	0	1.16295
354	PC-5p-35677_26	CTCCGTCCCGGGACCCGGG	19	100	53.3126	11.6295
355	PC-5p-201463_2	ACTTGAGTTGATGAACTTT	19	136	2.57964	0
356	PC-3p-1224553_1	TTGGAAGTGAACTCTTGCCC	20	97	1.71976	0
357	PC-5p-867363_1	CCCTGCGCACCCCAGGCCGT	20	114	0	1.16295
358	PC-3p-603329_1	TTCTTTCAGGTTGTAACTGA	20	106	1.71976	0
359	PC-3p-383212_1	AAGGCTGGATCAAGGCCT	18	83	0.85988	0
360	PC-3p-1129658_1	TCCCCTTCCCCCACCTCACAGT	22	62	0.85988	1.16295
361	PC-3p-1107631_1	TGGTCTGGCTCAGTGAAGT	19	68	0.85988	0
362	PC-5p-182307_2	AATTAGTTGTGAGGTGTAGC	20	121	1.71976	0
363	PC-3p-272047_2	TTTCAGATCTTCAATTTCC	19	64	1.71976	0
364	PC-3p-1019970_1	TACTAGCTGAACTCATCAA	19	74	0.85988	0
365	PC-5p-898323_1	TACTTCTGGTTGCCTGTCTTAATTC	25	94	0.85988	0
366	PC-5p-257067_2	ACGGAGCATTTTGAACTCAGCT	22	84	0	2.32589
367	PC-5p-2673_284	ACAGGATTGACAGATTGATAGCT	23	92	3335.48	1146.67
368	PC-3p-1123943_1	ATGGGGATCCTCTGAGAGCTTA	22	75	0.85988	0
369	PC-3p-963945_1	GCTGTGAGTTTGTGGGACC	19	130	0.85988	0
370	PC-5p-522636_1	TGAACTTCCAGAACTTGGGT	20	56	0	1.16295
371	PC-3p-239006_2	ACCCGAATGAACTTTTTGGCCC	22	86	1.71976	0
372	PC-3p-563405_1	GGGGAAAGCAGGGCTAGCT	19	82	1.71976	0
373	PC-5p-879283_1	GAAAAGTTCGTTCGGGTTAA	20	77	0	1.16295
374	PC-3p-655674_1	TGGTGTAGGTATGAAGGCATT	21	72	0	1.16295
375	PC-5p-1180981_1	GGGTCATAGAACTTGGAAGCT	21	71	0.85988	0
376	PC-5p-1189143_1	GAATTAAGGAATGCAGAAT	19	80	0	1.16295
377	PC-3p-275192_2	GTGGCTCTCTCTCTTCCTTAGT	22	97	0	2.32589
378	PC-3p-1180784_1	TTTTTTGTTCTTTGCTTTTGTA	22	65	0.85988	0
379	PC-5p-358021_1	CGGATATGCACGAAGATCTGGAAA	24	96	0	2.32589
380	PC-3p-656586_1	TTAGCCTTTGAGCTAGTGGACA	22	57	0.85988	0
381	PC-5p-348026_1	TTATCTGGAAAATTTCTGCGT	21	89	0.85988	0
382	PC-5p-1231534_1	TACAGCTTGTCACTTCTGC	19	90	0.85988	0
383	PC-3p-110530_5	TGACTCTCTGTTCCTTGGCCCCCA	24	78	4.2994	6.97768
384	PC-3p-238195_2	TTTACTGTATTTTTAAAAG	19	69	1.71976	1.16295
385	PC-5p-175228_3	TTCACAGTGCTAAGTTCTG	19	91	0	3.48884
386	PC-3p-244767_2	AAACGTAATTTGGATTATA	19	102	1.71976	2.32589
387	PC-3p-390508_1	ACACTAAGCAGTCAGGCAGA	20	104	0.85988	0
388	PC-5p-1144713_1	GTGCGGTCCCCAGGGATG	18	88	0.85988	0
389	PC-3p-689328_2	TAAGGTAGGCTACAGTCTATG	21	56	0	2.32589
390	PC-3p-682793_1	GAAGAATTAGTAGGAGCTTGCCAGA	25	68	0.85988	0
391	PC-3p-859996_1	GTGAACTTTTTGGCTAACCCA	21	111	0	1.16295
392	PC-5p-179428_3	TTTGCTAAAAACCAGTTAATTG	22	76	2.57964	0
393	PC-3p-287920_1	TCCTCGGTGTATATGCGCAGCAG	23	123	0.85988	1.16295
394	PC-3p-838114_1	ATATTAGAGAAAGTAGAGTT	20	92	0.85988	0
395	PC-3p-594379_1	GAGGTGAGAACTGAAGCTTACA	22	104	1.71976	0
396	PC-3p-533518_1	TTCAAATATTTTTCTCTGACT	21	79	0	2.32589
397	PC-3p-257963_2	CATTGTGTTCTGCATTCATC	20	101	3.43952	0
398	PC-3p-682198_1	GCTGATGGGCTGTGAAGGGGCT	22	107	0	1.16295
399	PC-3p-213495_2	AATGGACTGACATCTGGGGGTCCCT	25	106	1.71976	2.32589
400	PC-3p-1014360_1	CATTTTGCAGATGAGGAAGCC	21	71	0.85988	0
401	PC-3p-253641_2	TACTGTTTACTTCATTGTT	19	82	1.71976	0
402	PC-5p-1134574_1	AAGCTGGATTTTTAGATTC	19	84	0.85988	0
403	PC-5p-505371_1	ACCAATGAAATAACATCTG	19	53	0.85988	0
404	PC-5p-324030_1	GCCCAGATGTGGACGTGAACC	21	87	1.71976	0
405	PC-5p-10782_91	CTTGACTCTAGTCTGGCA	18	67	65.3509	25.5848
406	PC-3p-424723_1	AATACAGTAGACCCTTGAACACC	23	81	0	1.16295
407	PC-5p-563118_1	AATTGGTGTTTTAGTTGGAC	20	70	0.85988	0
408	PC-5p-177739_3	TTAAAAGTTTGTTCAAGATTTT	22	92	2.57964	6.97768
409	PC-5p-452756_1	AACAGGTTCGTTTGGGTTTTTT	22	88	0	2.32589
410	PC-5p-640672_1	TAGATTGCAATAACTGGAAAACT	23	91	0.85988	0
411	PC-5p-196062_4	TCTCTATTGTAGACCCACTTCTTT	24	66	5.15928	12.7924
412	PC-5p-1145072_1	AAATATTGAAATCCTACTTG	20	101	0.85988	0
413	PC-3p-415137_2	TAATTTTTGCAAGGCTTTTCC	21	85	2.57964	2.32589
414	PC-3p-48746_16	TGAATGAACTCTTTGGCCAAGT	22	75	7.73892	8.14063
415	PC-3p-368655_1	GCTGGCAGGACTGTAGAGGT	20	87	0.85988	1.16295
416	PC-3p-669818_1	ACTTTTGATTTTTGTGACT	19	78	0.85988	0
417	PC-3p-244563_2	AAAATCCGAACGAACTTTTTTGG	23	76	1.71976	0
418	PC-5p-894885_1	CAGGGAAAGGAGGAAACCCT	20	154	0.85988	0
419	PC-3p-131071_4	TTGTTGTTCACTTGCTAGGTCT	22	135	1.71976	3.48884
420	PC-5p-775130_1	ACAACAGGCTGCTAACAAT	19	84	0	1.16295
421	PC-5p-587158_1	GTGAGGATTAAATAATACTGT	21	72	0	1.16295
422	PC-5p-475576_1	GATTTGATACATGTGTAT	18	135	0.85988	0
423	PC-3p-1083117_1	TTAGAATGCTGTTTTTGTCA	20	72	0.85988	0
424	PC-3p-1275038_1	ACCGGGGTGCTGTAGGCTTT	20	50	4.2994	0
425	PC-5p-1151913_1	GGGAGAGTGTGTAAATCTC	19	54	1.71976	0
426	PC-5p-82154_8	AAAAAGTTGATTTAGGTTTTT	21	71	3.43952	0
427	PC-3p-542118_1	GTTGTGATTTGCTCAGGCTT	20	66	0.85988	0
428	PC-3p-673100_1	TGTGAAGCCTGGCTTGATGAAGT	23	136	0	1.16295
429	PC-3p-82208_8	AAGGAGGTGCTGGTTGCTTT	20	59	7.73892	1.16295
430	PC-5p-692007_1	TAAAGTTCATTTGGGTTCTTCT	22	84	0	1.16295
431	PC-5p-1217007_1	TATTGAACTTTGACTGTCTCTC	22	99	0	1.16295
432	PC-5p-938432_1	TTGTACATTTTGTTAAAATT	20	84	0.85988	0
433	PC-3p-933028_1	GATACCCAGAAGTGGAACT	19	72	0.85988	0
434	PC-5p-168966_3	TGGAGGCTAGGAGTGCATGAGCT	23	80	2.57964	0
435	PC-3p-180490_3	GCTTGACCCTTGTCTCTGCCT	21	75	0.85988	3.48884
436	PC-5p-636192_1	TTCCTGTGACAATCGTTTTGC	21	66	0.85988	0
437	PC-3p-856146_1	GCTGTCAGGTCGCGCTCCTGTG	22	102	0	1.16295
438	PC-5p-733851_1	TGGGGTGGAGGTGGTCCTGAGTG	23	131	0.85988	1.16295
439	PC-5p-228051_2	CACTGTCTAGGGCTGCTTCGCTA	23	52	0	2.32589
440	PC-5p-1275627_1	TGTAGATAGCTCTATAATGCTT	22	67	0.85988	0
441	PC-3p-180119_2	ACTTTCTTGGGACTTCCCTG	20	98	0	2.32589
442	PC-3p-216121_2	TAATAAACAGTAGACAACCT	20	100	1.71976	0
443	PC-5p-664280_1	ACAGTTGACATTTGGGGCT	19	59	0	2.32589
444	PC-3p-1129762_1	GGACAGGACTGAAGCGATTAGC	22	59	0.85988	0
445	PC-5p-280694_2	GAGTTTAAGATCTAGAACC	19	53	1.71976	0
446	PC-5p-695433_1	CCTTGTAGTGGCTGGAGCT	19	133	0	1.16295
447	PC-5p-922640_1	CACAGTTAGATTTTAGATGTTATC	24	89	2.57964	0
448	PC-3p-695102_1	ATTGGTAGGCTTACTTTACAGGC	23	71	0.85988	0
449	PC-5p-609718_1	GAACTGTAACTCTTAAGGGACT	22	53	0.85988	0
450	PC-5p-1183025_1	ATTTCTGAGCAGGGTTTGT	19	96	0	1.16295
451	PC-5p-895370_1	CAGACCCTGATCCCAAAGAT	20	57	0.85988	0
452	PC-3p-202235_2	AGGGCACTGTTAACTTAGATACT	23	85	0.85988	1.16295
453	PC-5p-370667_1	CAGCTCTCGCTGGCCCTTG	19	54	0.85988	0
454	PC-5p-768256_1	TCCCAGCTGCAGGGACAGACTGT	23	55	0.85988	0
455	PC-5p-1090309_1	CCCCTCACCCCAAGAAGGGC	20	61	0.85988	0
456	PC-3p-768705_1	AAAACCTGAACAAACTTTGTGG	22	83	1.71976	0
457	PC-5p-807619_1	TGCATGTGATGACACTGTG	19	76	0	1.16295
458	PC-5p-770590_1	ATAGAGCTGCTTCACTTTGCT	21	57	0	1.16295
459	PC-5p-332302_1	TCTGATTGGCTTGTAGAATT	20	70	1.71976	0
460	PC-5p-789064_1	TTGAGGAGAGGATGCTGGAAA	21	80	0.85988	0
461	PC-5p-514607_1	GAGTTTAAGTAGATCACT	18	109	0.85988	0
462	PC-5p-117279_6	TGTGTATTTGACAAGCTGAGTTGT	24	118	9.45868	0
463	PC-3p-26002_37	GTGGAACACGATGAACTGAAC	21	123	122.103	106.991
464	PC-3p-270044_3	GTTCGAGCCCCACGTTGGGCGCCA	24	142	5.15928	0
465	PC-3p-1019237_1	TGAAAGGACCTGCTTGGGTAGA	22	80	0	1.16295
466	PC-5p-66825_11	TCTTGGGCCTGCAAGTCTTGGA	22	81	0	20.933
467	PC-5p-561116_1	TTGTGAGTTCTTTAATTTTG	20	141	0.85988	0
468	PC-5p-125235_4	GCCAAAAAGTTTGTTTGGGCTTT	23	76	4.2994	1.16295
469	PC-5p-5933_158	CTGTACCACCTTGTCGGG	18	90	164.237	13.9554
470	PC-3p-763148_1	GCAGGAGGATAGAGTTGGAC	20	113	0.85988	0
471	PC-3p-683879_1	AATGGTGCTTTTTTGTGAAGT	21	130	0.85988	0
472	PC-5p-194655_2	TGTGGCCCCTGCAGAGAC	18	73	0.85988	1.16295
473	PC-5p-383366_1	GCCATGCTATGGGCTGTAGAC	21	55	0.85988	0
474	PC-5p-744158_1	ATGGGCTGGGAAAAGAGAA	19	76	0	1.16295
475	PC-5p-942154_1	AGATTCAGTTGGTTGGTGG	19	100	0	1.16295
476	PC-3p-710538_1	AAACCTAGAATTATGAAACCT	21	108	0.85988	0
477	PC-5p-668392_1	ACTGCCCTTTGCCTCGGG	18	60	0	1.16295
478	PC-3p-159078_3	AAAACCTGAATGAACTTTTGGT	22	95	2.57964	0
479	PC-5p-1260784_1	GCAAATGGGCTACTCTCTAGT	21	86	0	1.74442
480	PC-5p-257968_2	TTTTGGTTGGTCGGTTGGC	19	81	0.85988	2.32589
481	PC-3p-603243_1	CGGGACCGCAGCCTCTGGC	19	57	0.85988	0
482	PC-5p-145765_3	AAACTGGGATTAGATACC	18	79	3.43952	0
483	PC-3p-466213_1	CATGGGCTCACTGATTTATCCCT	23	113	0.85988	0
484	PC-5p-370653_1	TATTTAGGTCATACTGAA	18	57	0.85988	0
485	PC-5p-184909_2	GGCTGGGTCTGTCGGGCT	18	84	1.71976	1.16295
486	PC-3p-356059_1	TCTCCCCCTTGTCCAGGTGCACT	23	98	0.85988	0
487	PC-5p-500140_1	TGTAAGTCAGTTTCTGTTCTGTATGT	26	104	0.85988	0
488	PC-5p-124937_4	GAAAAGTTCGTTTGGGTTTTC	21	124	3.43952	0
489	PC-3p-941138_1	CACCTCGGACTGTCCACCCC	20	81	0.85988	0
490	PC-5p-211311_2	GTTTGGAGGAAAGCTGATCCATG	23	81	2.57964	0
491	PC-3p-193121_2	TGTTCCCCCTGGCCCTGCCCCAA	23	115	1.71976	0
492	PC-3p-792839_1	TCAGCCTTGGGCTGGAACTC	20	79	0.85988	1.16295
493	PC-5p-303113_1	GTTGTCTGTTCAGAATATCT	20	57	0	1.16295
494	PC-3p-1223933_1	GTTTCTGGCAGGATATTG	18	109	0.85988	0
495	PC-5p-242285_2	ATCATCTGTGTATTTTATAAAG	22	64	1.71976	0
496	PC-5p-1054763_1	ACTGACGAAATTTAAGAAA	19	98	0.85988	0
497	PC-3p-266515_2	CGGAATGAACTTTTTGGCCAGT	22	82	0	2.32589
498	PC-5p-496878_1	AAGAAAGTGTAAGGCAAGGTCT	22	86	0	2.32589
499	PC-5p-1086200_1	AGGGCTCAAGGATTGAAGT	19	105	0.85988	0
500	PC-5p-514855_1	ACTATCTTAGTCATCTACT	19	60	0.85988	0
501	PC-5p-805826_1	AGGATTATTTTGACTACT	18	117	0.85988	0
502	PC-5p-795976_1	TGAATTTACTTAGTGCCA	18	112	0.85988	0
503	PC-3p-882427_1	TATGTCTCAGGGGGTGCGGGTCTG	24	61	0.85988	0
504	PC-5p-941028_1	AGAAAGGAGATGGGCTGTG	19	104	0.85988	0
505	PC-3p-1073916_1	TTAGCAGTATGTGAACTGAGCTT	23	106	0.85988	0
506	PC-3p-61660_13	CGCCTGTCTGAGCCTCGCT	19	98	17.1976	8.14063
507	PC-5p-873804_1	CTGGTAGTGAGAGGTCTCA	19	114	0.85988	0
508	PC-3p-831568_1	ACGCTGCTCCGCGGGGTC	18	81	0.85988	0
509	PC-3p-699614_1	ATCTGGGGTAGGGCCTGGGAAT	22	140	1.71976	0
510	PC-5p-1110731_1	CACTAGAGTGAAAATGGGT	19	50	0.85988	0
511	PC-5p-155065_3	TTGGTCAAAAAGTTTGTTTGGT	22	91	1.71976	1.16295
512	PC-3p-1018047_1	TAGAGAAGGCGGAGCACGGAA	21	70	0	1.16295
513	PC-5p-234303_2	TATAAACCTGAAACAAATC	19	100	1.71976	0
514	PC-5p-837726_1	ATCTCTTTTCTCGCGTTGTT	20	108	0.85988	0
515	PC-5p-213550_2	AGACTGTGGTCTCATAAATACTA	23	104	1.71976	0
516	PC-3p-270081_2	AAAACCTGAATGAACTTTTGAGT	23	107	1.71976	0
517	PC-5p-985330_1	CCCAGTAGGTGCCCTGCC	18	77	0.85988	0
518	PC-3p-485919_1	TATTGTTGTTGATTCTTGTCCC	22	83	0.85988	0
519	PC-3p-528930_1	CAGGGGTTGGGTGTGGCCTC	20	88	1.71976	0
520	PC-3p-1247353_1	CAGGGGTATCCGACTGTTT	19	97	0.85988	1.16295
521	PC-3p-227053_2	AATGATGGAGGCACACGGCTC	21	104	1.71976	0
522	PC-5p-732513_1	AGACTTAAGCTGGAGGCACACC	22	110	0.85988	0
523	PC-3p-267718_2	TGAACTTTCTGGCCAACCCGGT	22	77	1.71976	3.48884
524	PC-3p-873303_1	GAGGACTGACTCCCCTGCC	19	68	0	1.16295
525	PC-5p-740774_1	TTGAACAACAGCAGCAGT	18	63	0.85988	0
526	PC-5p-259518_2	GATGCTCTTGATCAGTCACT	20	63	1.71976	0
527	PC-3p-218789_2	AAGGGAGATTCGGGCGCCC	19	60	1.71976	0
528	PC-5p-1138851_1	TACAGAGTAATGGGACACA	19	63	0.85988	0
529	PC-3p-190604_2	TAGTTGCTCAATCATGTAGTCT	22	110	1.71976	0
530	PC-3p-791872_1	CAAACTGCTCTAGTATTCTTACC	23	87	0.85988	0
531	PC-3p-1036224_1	TCTGCAGGCGGCCTGTCTCTC	21	80	0	2.32589
532	PC-3p-306799_1	ATATTTAAGCAACTTGAAAGTGCCTG	26	52	0	1.16295
533	PC-5p-544336_1	TTAGAGATAAAGATGGACATTTT	23	84	0	1.16295
534	PC-3p-789753_1	TACGGGGATAGGTCTCAAGAA	21	112	0.85988	1.16295
535	PC-5p-747913_1	CTCTTGGCTACAGAATGCC	19	103	0.85988	0
536	PC-3p-492682_2	GGTTTGTCTTAACTTTGCTT	20	85	1.71976	0
537	PC-5p-892220_1	TGAGGTGCTCTGCTCCATTT	20	124	0.85988	0
538	PC-3p-701075_1	GTTCTGTCTTTGAAAGAG	18	93	0	1.16295
539	PC-5p-1053943_1	GCTTTCCTGCTCCTTAGGTTG	21	82	0	1.16295
540	PC-5p-249290_2	TGTGGCTCCCTGGCTCTAGAGT	22	93	0	2.32589
541	PC-3p-258501_2	TTAGCCCTGACCGGTCGCTGG	21	82	0.85988	2.32589
542	PC-3p-893883_1	ACCAGGGTACTCTAGTGC	18	77	0.85988	0
543	PC-5p-335_2818	TAGCAGCACAGAAATGTTGGTA	22	57	1831.54	2087.49
544	PC-3p-619004_1	TCCTAAGAGAGTAAGTAGATCT	22	82	0.85988	0
545	PC-3p-936248_1	GTGTGTGGACCCTGGCCT	18	82	0.85988	0
546	PC-3p-1102056_1	GCTTTTGACATTGATGTGTTT	21	130	0.85988	1.16295
547	PC-5p-501063_1	TTGGGTTGTCCAAAAAGTTTGTTCG	25	93	0	1.16295
548	PC-3p-338186_1	TAGTAGGATGCATTTTTATTT	21	94	0.85988	0
549	PC-3p-1217656_1	TGCCCGGACCCTGTGCACC	19	54	0.85988	0
550	PC-3p-906077_1	AAAGCCCAAGGGAACTTTCTGG	22	70	2.57964	0
551	PC-5p-1179303_1	TGCAGTAAGGACTGGGAATC	20	62	0	1.16295
552	PC-5p-329252_1	GTAATGAAGATCACATATGAAT	22	121	0	1.16295
553	PC-5p-547859_1	CTCAAACTGGAAACAACCTGCC	22	60	0.85988	0
554	PC-5p-184398_2	TGGTTGTTTTTGTCTCTGAGTGT	23	93	1.71976	0
555	PC-5p-418216_1	GGTCAAAAAATTCGTTTGGGTTT	23	120	0.42994	0.581473
556	PC-3p-368119_1	GAAATGTAGTCTTGTGCGGA	20	92	0.85988	0
557	PC-3p-201322_2	TGGTACTCTGGGCTGAGCGA	20	128	0	2.32589
558	PC-3p-247434_2	ATGGCTGAAGTCACATTTC	19	104	1.71976	0
559	PC-5p-260618_2	TAGAGAAGCACTGGGGGAAA	20	83	3.43952	1.16295
560	PC-5p-268316_2	ATATGTCGTCGTGGCATGT	19	92	1.71976	0
561	PC-3p-1268231_1	CAAGTGAAGAGTCTGGAGCTC	21	58	0.85988	0
562	PC-5p-736422_1	TTCATCGAGACTGTGAATCC	20	69	0	2.32589
563	PC-3p-144933_3	AAACTTGAATGAACTTTCTGG	21	92	0.42994	2.90737
564	PC-5p-555186_1	CGGCTTAGTGACAAAACCACC	21	101	0	1.16295
565	PC-5p-866661_1	GGCTTGGTTCAGATGCAGAGCT	22	74	0.85988	0
566	PC-3p-1066683_1	ACTCCTGAGAAAATATAAAC	20	97	0.85988	0
567	PC-5p-199454_2	TGCAGCATGTGGGGTTCTAGCT	22	99	2.57964	0
568	PC-5p-199841_2	GGTTCTCTGTGTGGCAGTT	19	72	1.71976	0
569	PC-3p-646409_1	TCTGTGAGTCCATAGTACTGTG	22	69	0.85988	0
570	PC-3p-1209046_1	CCTGAGAAGCTGAGCCACC	19	96	0	1.16295
571	PC-3p-847974_1	TGTTTTCCTTTTTATGGTCATA	22	147	0.85988	1.16295
572	PC-5p-1251301_1	AGACAGGTGTGCTCTGACT	19	85	0.85988	0
573	PC-5p-155584_3	ACGAGAACTTTGAAGGCCA	19	96	4.2994	0
574	PC-3p-656273_1	GCCATGGGATTGCAGAGCCA	20	75	0.85988	0
575	PC-5p-1069995_1	TAAAAGTTAGACATAGATT	19	60	0.85988	0
576	PC-3p-642054_1	GTAAGACAAATGTGTAGGGAG	21	58	0	1.16295
577	PC-3p-505818_1	CTGAGGCTGTTGCTGTTTCT	20	86	0	1.16295
578	PC-5p-72586_9	CCAGGAGTGTCTTTGGATTGTC	22	50	2.57964	11.6295
579	PC-5p-715897_1	CTCTGCCCTCTGCTCCCGTTTGGAT	25	66	0.85988	0
580	PC-5p-246859_2	ATATGTATTCCAGGTTGAT	19	67	1.71976	0
581	PC-5p-706945_1	GGTTTGGAACTTTGGCTGCTGAA	23	81	0.85988	1.16295
582	PC-3p-195611_2	TTTCTTATATCAAAGGGACC	20	70	0	2.32589
583	PC-3p-877204_1	GTGTTCTTTGGAGTAGAAAGATT	23	61	0	1.16295
584	PC-5p-967674_1	GGGGTCCTGAGGACTGAGC	19	74	0.85988	0
585	PC-3p-840618_1	CAGGGCTCCTCTGTATGTGGG	21	90	0	1.16295
586	PC-3p-253773_2	CTGGACACAGGCCCTGCC	18	81	1.71976	0
587	PC-3p-458567_2	CCCGCTGCGGGCTGGAGCC	19	96	1.71976	0
588	PC-3p-1052232_1	TGGCTTGTGGGCCCTAGAGCCT	22	98	0.85988	0
589	PC-5p-1103359_1	CTTCATTTTTCTAGTTGTG	19	103	0.85988	0
590	PC-5p-671947_2	ATGAGCTGTAATCCTCTCT	19	93	1.71976	0
591	PC-3p-605888_1	GTCTTGAATTGTCCATTTG	19	82	0	1.16295
592	PC-5p-141029_3	GTTACAATACATACATTTTT	20	75	2.57964	0
593	PC-3p-667128_1	AAACTTGAACCAACTTTTTGGC	22	66	1.71976	0
594	PC-3p-453456_2	CATTTCTGTCTGCATGAAAT	20	89	1.71976	0
595	PC-5p-264007_2	CCGGGGTGGTGTTCCAGGCCC	21	90	1.71976	0
596	PC-5p-922899_1	TTTGAGGATCCAGACTGTATA	21	99	0	2.32589
597	PC-3p-383447_2	TCCCCTGGATGGGAGAACCTCC	22	52	1.71976	0
598	PC-3p-169182_3	GAGGAAGTCAGTCTGCAGAGA	21	67	1.71976	2.32589
599	PC-3p-16127_59	AAGGAAAATGTTCTTATTTT	20	74	45.5736	12.7924
600	PC-3p-259457_3	CGCGGCGGGGGCGCCGGGGC	20	112	2.57964	0
601	PC-3p-197843_2	TTAGATGAAGCACTGTAAA	19	72	0	2.32589
602	PC-5p-512817_1	GCTTTTCAGGATTTTGGCT	19	123	1.71976	0
603	PC-5p-477207_1	TTAGTCCTTGGGAATTTCCT	20	71	1.71976	0
604	PC-3p-496898_1	GATATAGAGCTTACATGAGA	20	95	0	1.16295
605	PC-3p-831421_1	AAGGAGCTGGAAGACTTGCAGA	22	99	1.71976	0
606	PC-5p-20799_45	GAGGGTTTGGGTTTGGTCGTGGGA	24	88	75.6695	2.32589
607	PC-3p-143953_4	GTAGGGACCTCTCATGTCTGTG	22	104	8.5988	5.81473
608	PC-3p-897740_2	AAAACTGGAACGAACTTTTTGGT	23	103	0.85988	1.16295
609	PC-3p-110089_5	TTCCCGCGAGGGGGCGGGGC	20	81	6.01916	0
610	PC-3p-446348_2	ACTTTGTAGAGCCCGAGTCCC	21	92	1.71976	0
611	PC-5p-853918_1	AAAATGTTCGTTCAGGTCTTT	21	80	0	1.16295
612	PC-5p-466125_1	CTGTCAAGATGATTGTCACC	20	69	1.71976	0
613	PC-5p-54027_17	GTGCAATTTTTGGAAAAAAG	20	77	9.45868	6.97768
614	PC-5p-722104_1	GAATTTACTGAAACATCTT	19	106	0.85988	0
615	PC-3p-386306_1	GCCCTCCCTGTAATGCTCTGCT	22	91	0	1.16295
616	PC-3p-1174606_1	AAGTGTTTGCTCAAAGTGAATG	22	111	0.85988	0
617	PC-3p-599695_1	CTGATCTCTGACGTGGGGTAGC	22	102	0	1.16295
618	PC-5p-461860_1	ACTGGTGAAGCTGGATCTCTTCTCTC	26	87	0	1.16295
619	PC-5p-1049197_1	TGGGCTAGAGCTGGACCTGGCAT	23	148	0.85988	1.16295
620	PC-5p-1138588_1	AAAAAGTTTGTTTGAGGTTTTC	22	95	1.71976	0
621	PC-3p-500572_1	CTGTGCCCTGCCGGCCGCTCC	21	166	0.85988	0
622	PC-3p-1168874_1	CGACTGTCATTTTGGGGTTTAGT	23	100	0	1.16295
623	PC-5p-351071_1	TGAGAAGCACTGTAGCTCGT	20	77	0	1.16295
624	PC-3p-840786_1	GGCCTCTGGCGCGCCGGGC	19	105	1.71976	0
625	PC-5p-493793_1	GGTACTCTATCAGATCTAATCACT	24	89	0	1.16295
626	PC-5p-724084_1	TGGAAAGAAGAAGGACCC	18	93	0.85988	0
627	PC-3p-466593_1	AACTTCAGAAGAGCTTGACT	20	97	0.85988	2.32589
628	PC-3p-607355_1	CAATTTACATTTCTTGTAGACT	22	55	0.85988	0
629	PC-5p-560281_1	CGCCTGAAGGGTAGAACCTCC	21	68	0	2.32589
630	PC-3p-516895_1	GTTCAAGTGAAAGGAAGAATC	21	86	0	1.16295
631	PC-5p-449420_1	TGAGGATTTTGCTTGTTTCAT	21	74	1.71976	0
632	PC-5p-172637_3	TTGCACTGCACAGCTTGTTTG	21	76	2.57964	0
633	PC-3p-528470_1	TTCTGACCATTTTTAAGGCCCC	22	88	0.85988	0
634	PC-3p-397710_1	CAGTCGTGTCTGATTATTTGCT	22	131	0.85988	0
635	PC-3p-131531_5	CACATGGAGTTGCTGTTACAAT	22	83	4.2994	6.97768
636	PC-5p-611503_1	AATACAAAAAGTCTTAAAGCCAG	23	96	0	1.16295
637	PC-5p-248714_2	TTTCACTTGTCTTTGTAG	18	95	0	2.32589
638	PC-5p-203196_2	GCTGCGGCATGTGAACTCAACG	22	75	1.71976	0
639	PC-3p-1097750_2	TTGAAGACTGCCAGACCT	18	73	1.71976	0
640	PC-3p-208073_2	AGTGAAGTCTGAGCAGTCTT	20	86	1.71976	0
641	PC-3p-845153_1	TTAGAACCTGATGGAAGTTAT	21	70	2.57964	0
642	PC-5p-527436_1	CTTGGAGAGTTGAGAGACC	19	86	0	1.16295
643	PC-3p-527176_1	TTGCAGACTTCCAGAAGGTGGGA	23	67	0.85988	0
