# Supplementary material for: Identification and Profiling of microRNAs in Goat Endometrium during Embryo Implantation
Source: PLoS One. 2015 Apr 17;10(4):e0122202. doi: 10.1371/journal.pone.0122202 (PMC4401794; doi:10.1371/journal.pone.0122202)
Supplement: S4 Table — (XLS) [file pone.0122202.s004.xls]

## Sheet: Sheet1
Table S4 Results of predicted targets of differently expressed miRNAs
miRNA ID	Transcript ID	Gene ID
hsa-miR-141-5p_1ss11TC	193248619	193248619
ptr-miR-203_L-1R+1	193248808	193248808
bta-miR-671_R+1	262036887	262036887
hsa-miR-184	359512818	262036887
hsa-miR-767-5p_R-3	359512820	262036887
mmu-miR-3968_1ss14AT	359512822	262036887
ssc-miR-671-5p	359512826	262036887
PC-5p-20799_45	359512828	359512818
bta-miR-320a	359512834	359512818
PC-5p-203577_2	359512838	359512820
PC-5p-26648_38	359512846	359512820
bta-miR-6529	359512848	359512820
hsa-miR-17-5p	359512852	359512820
oan-miR-1386_L+4	359512856	359512820
oar-miR-10a_R+1_1ss12TA	359512860	359512820
oar-miR-10b_L+1R-1	359512862	359512820
ppy-miR-1260b_R+2_1ss9AG	359512864	359512820
PC-3p-99692_7	359512866	359512822
PC-5p-35677_26	359512870	359512822
PC-5p-6424_145	359512876	359512822
bta-miR-212	359512880	359512822
bta-miR-671_R+1	359512884	359512822
bta-miR-96	359512888	359512822
cgr-miR-139-3p	359512890	359512822
eca-miR-219-5p_R+2	359512894	359512822
hsa-miR-139-3p	359512898	359512822
hsa-miR-153-5p_L+1_2ss15G-16TC	359512900	359512822
hsa-miR-185-3p_L+1R-1_1ss22TC	359512902	359512822
hsa-miR-212-5p	359512908	359512822
hsa-miR-767-5p_R-3	359512910	359512822
mdo-miR-22-3p_R+1	359512914	359512822
mmu-miR-22-5p_R-1	359512918	359512822
mmu-miR-503-5p	359512922	359512822
oar-miR-22-3p_R+1	359512928	359512822
ppy-miR-1260b_R+2_1ss9AG	359512932	359512822
ssc-miR-671-5p	359512934	359512822
hsa-mir-7641-2-p5	359512936	359512826
PC-3p-25064_36	359512938	359512828
PC-3p-82208_8	359512940	359512828
PC-5p-94605_6	359512942	359512828
aja-miR-143_1ss22GT	359512946	359512828
bta-miR-15b	359512948	359512828
bta-miR-2427_L+1R-1	359512950	359512828
bta-miR-339a_R+1	359512954	359512828
bta-miR-6529	359512956	359512828
bta-miR-677_R+1	359512958	359512828
ggo-miR-203b	359512960	359512828
hsa-miR-138-5p	359512964	359512828
hsa-miR-185-3p_L+1R-1_1ss22TC	359512970	359512828
hsa-miR-24-1-5p_L+1_3ss17TA19TC20-A	359512972	359512828
hsa-miR-34a-5p	359512974	359512828
hsa-miR-34c-5p	359512976	359512828
hsa-miR-449a	359512978	359512828
ppy-miR-1260b_R+2_1ss9AG	359512980	359512828
PC-3p-25064_36	359512982	359512834
PC-3p-36269_24	359512984	359512834
bta-miR-335_R-1	359512990	359512834
bta-miR-6529	359512992	359512834
bta-miR-677_R+1	359512996	359512834
bta-mir-2887-2-p5_1ss7AC	359513000	359512834
hsa-miR-141-3p_R+1	359513004	359512834
hsa-miR-141-3p_R-1	359513008	359512834
hsa-miR-185-3p_L+1R-1_1ss22TC	359513012	359512834
hsa-miR-187-3p_R+1	359513016	359512834
hsa-miR-34a-5p	359513020	359512834
hsa-miR-34c-5p	359513024	359512834
hsa-miR-449a	359513028	359512834
mdo-miR-22-3p_R+1	359513032	359512834
mmu-miR-503-5p	359513036	359512834
oan-miR-1386_L+4	359513038	359512834
oar-miR-133_L+1	359513040	359512834
oar-miR-133_L+1R-2	359513048	359512834
oar-miR-22-3p_R+1	359513050	359512834
ppy-miR-1260b_R+2_1ss9AG	359513054	359512834
PC-5p-125235_4	359513058	359512838
bta-miR-132	359513060	359512838
bta-miR-31_R+2	359513064	359512838
bta-miR-340	359513066	359512838
hsa-miR-138-5p	359513068	359512838
hsa-miR-17-5p	359513072	359512838
hsa-miR-340-3p_R+1	359513076	359512838
hsa-miR-34a-5p	359513078	359512838
hsa-miR-34c-5p	359513080	359512838
hsa-miR-449a	359513084	359512838
bta-miR-545-3p_L-1R+1	359513090	359512846
bta-miR-671_R+1	359513092	359512846
hsa-miR-1_1ss1TC	359513094	359512846
hsa-miR-34a-5p	359513096	359512846
hsa-miR-34c-5p	359513098	359512846
hsa-miR-449a	359513102	359512846
ssc-miR-671-5p	359513106	359512846
PC-3p-215602_2	359513108	359512848
PC-3p-247920_2	359513112	359512848
bta-miR-15b	359513116	359512848
bta-miR-2285r_R-2	359513120	359512848
bta-miR-31_R+2	359513122	359512848
bta-miR-6529	359513124	359512848
bta-miR-671_R+1	359513126	359512848
bta-miR-96	359513130	359512848
hsa-miR-122-5p_R-1	359513138	359512848
hsa-miR-133a-5p	359513146	359512848
hsa-miR-17-5p	359513150	359512848
hsa-miR-185-3p_L+1R-1_1ss22TC	359513156	359512848
hsa-miR-299-3p_1ss10TC	359513158	359512848
hsa-miR-4791_1ss17AT	359513160	359512848
mmu-miR-3968_1ss14AT	359513164	359512848
ssc-miR-671-5p	359513166	359512848
PC-3p-25064_36	359513170	359512852
bta-miR-320a	359513178	359512852
hsa-miR-34a-5p	359513186	359512852
hsa-miR-34c-5p	359513188	359512852
hsa-miR-449a	359513190	359512852
PC-3p-16127_59	359513194	359512856
PC-5p-2673_284	359513198	359512856
bta-miR-132	359513200	359512856
bta-miR-2285f_L+1R-1	359513202	359512856
bta-miR-2285r_R-2	359513204	359512856
bta-miR-2427_L+1R-1	359513206	359512856
bta-miR-320a	359513208	359512856
bta-miR-6529	359513210	359512856
bta-mir-2284z-4-p5_1ss1AG	359513214	359512856
cfa-miR-145	359513218	359512856
cgr-miR-32-3p	359513224	359512856
hsa-miR-141-3p_R+1	359513228	359512856
hsa-miR-141-3p_R-1	359513236	359512856
hsa-miR-190a-3p_L+1	359513240	359512856
hsa-miR-200a-5p	359513242	359512856
hsa-miR-212-3p	359513244	359512856
hsa-miR-26b-3p	359513250	359512856
hsa-miR-299-3p_1ss10TC	359513254	359512856
hsa-miR-34a-5p	359513258	359512856
hsa-miR-34c-5p	359513260	359512856
hsa-miR-449a	359513262	359512856
hsa-miR-4791_1ss17AT	359513266	359512856
hsa-miR-490-5p	359513270	359512856
hsa-miR-499a-5p	359513272	359512856
hsa-miR-574-5p_R-2	359513276	359512856
oar-miR-10a_R+1_1ss12TA	359513280	359512856
oar-miR-10b_L+1R-1	359513284	359512856
ptr-miR-203_L-1R+1	359513286	359512856
PC-5p-20799_45	359513288	359512860
PC-5p-2673_284	359513290	359512860
aja-miR-143_1ss22GT	359513292	359512860
hsa-miR-377-3p	359513294	359512860
mdo-miR-181b-5p	359513298	359512860
oar-miR-181a	359513300	359512860
bta-miR-320a	359513304	359512862
mdo-miR-181b-5p	359513306	359512864
oar-miR-181a	359513310	359512864
PC-5p-20799_45	359513314	359512866
PC-5p-60249_14	359513316	359512866
aja-miR-143_1ss22GT	359513320	359512866
hsa-miR-122-5p_R-1	359513324	359512866
hsa-miR-181c-5p_R+1	359513328	359512866
hsa-miR-26b-3p	359513330	359512866
mdo-miR-181b-5p	359513336	359512866
mmu-miR-6240_R-8_1ss1CA	359513344	359512866
oar-miR-181a	359513348	359512866
ptr-miR-203_L-1R+1	359513352	359512866
PC-3p-247920_2	359513354	359512870
PC-5p-139329_4	359513356	359512870
bta-miR-671_R+1	359513360	359512870
hsa-mir-7641-2-p3_1ss1TC	359513362	359512870
oan-miR-429-3p_R+2	359513364	359512870
ssc-miR-671-5p	359513366	359512870
PC-5p-203577_2	359513368	359512876
PC-5p-5933_158	359513370	359512876
aja-miR-143_1ss22GT	359513372	359512876
bta-miR-15b	359513374	359512876
bta-miR-31_R+2	359513380	359512876
cfa-miR-196b	359513384	359512876
cgr-miR-139-3p	359513386	359512876
cgr-miR-32-5p	359513390	359512876
hsa-miR-139-3p	359513394	359512876
hsa-miR-17-5p	359513396	359512876
hsa-miR-181c-5p_R+1	359513398	359512876
hsa-miR-26b-3p	359513402	359512876
hsa-miR-335-3p	359513410	359512876
mdo-miR-181b-5p	359513412	359512876
oar-miR-181a	359513416	359512876
ptr-miR-92_R+2	359513420	359512876
hsa-miR-122-5p_R-1	359513424	359512880
hsa-miR-132-5p	359513426	359512880
hsa-miR-1_1ss1TC	359513428	359512880
hsa-miR-299-3p_1ss10TC	359513430	359512880
hsa-miR-574-5p_R-2	359513432	359512880
PC-5p-2673_284	359513434	359512884
bta-miR-210_L-1R+1	359513438	359512884
bta-miR-212	359513440	359512884
cgr-miR-139-3p	359513444	359512884
eca-miR-219-5p_R+2	359513450	359512884
ggo-miR-203b	359513454	359512884
hsa-miR-122-5p_R-1	359513456	359512884
hsa-miR-139-3p	359513458	359512884
hsa-miR-1_1ss1TC	359513462	359512884
hsa-miR-212-5p	359513466	359512884
hsa-miR-299-3p_1ss10TC	359513470	359512884
hsa-miR-34a-5p	359513478	359512884
hsa-miR-34c-5p	359513482	359512884
hsa-miR-449a	359513486	359512884
PC-5p-5933_158	359513488	359512888
bta-miR-15b	359513494	359512888
bta-miR-183_L-1	359513498	359512888
bta-miR-204	359513500	359512888
bta-miR-212	359513504	359512888
bta-miR-2427_L+1R-1	359513506	359512888
bta-miR-320a	359513510	359512888
bta-miR-545-3p_L-1R+1	359513512	359512888
hsa-miR-138-5p	359513520	359512888
hsa-miR-153-3p	359513524	359512888
hsa-miR-192-5p	359513526	359512888
hsa-miR-1_1ss1TC	359513528	359512888
hsa-miR-204-5p	359513532	359512888
hsa-miR-212-5p	359513534	359512888
mmu-miR-22-5p_R-1	359513536	359512888
PC-3p-82208_8	359513542	359512890
aja-miR-143_1ss22GT	359513544	359512890
bta-miR-15b	359513546	359512890
bta-miR-182	359513548	359512890
bta-miR-183_L-1	359513556	359512890
bta-miR-212	359513560	359512890
bta-miR-335_R-1	359513564	359512890
bta-miR-671_R+1	359513568	359512890
bta-mir-2887-2-p5_1ss7AC	359513570	359512890
hsa-miR-138-5p	359513576	359512890
hsa-miR-141-5p_1ss11TC	359513578	359512890
hsa-miR-181c-5p_R+1	359513582	359512890
hsa-miR-185-3p_L+1R-1_1ss22TC	359513588	359512890
hsa-miR-212-5p	359513590	359512890
hsa-miR-34c-5p	359513598	359512890
hsa-miR-449a	359513600	359512890
mmu-miR-22-5p_R-1	359513602	359512890
mmu-miR-3968_1ss14AT	359513606	359512890
oar-miR-133_L+1	359513608	359512890
oar-miR-133_L+1R-2	359513612	359512890
oar-miR-181a	359513614	359512890
ssc-miR-671-5p	359513616	359512890
PC-3p-82208_8	359513620	359512894
PC-5p-60249_14	359513622	359512894
bta-miR-183_L-1	359513628	359512894
bta-miR-212	359513630	359512894
bta-miR-2285r_R-2	359513634	359512894
bta-miR-340	359513640	359512894
bta-miR-490_R+1	359513642	359512894
bta-miR-545-3p_L-1R+1	359513644	359512894
bta-miR-671_R+1	359513648	359512894
bta-miR-677_R+1	359513652	359512894
bta-mir-2887-2-p5_1ss7AC	359513654	359512894
cfa-miR-145	359513656	359512894
hsa-miR-138-5p	359513658	359512894
hsa-miR-1_1ss1TC	359513664	359512894
hsa-miR-212-5p	359513666	359512894
hsa-miR-299-3p_1ss10TC	359513668	359512894
hsa-miR-340-3p_R+1	359513670	359512894
hsa-miR-377-3p	359513674	359512894
hsa-miR-574-5p_R-2	359513676	359512894
mdo-miR-22-3p_R+1	359513678	359512894
oan-miR-1386_L+4	359513682	359512894
oar-miR-22-3p_R+1	359513686	359512894
ssc-miR-671-5p	359513690	359512894
PC-3p-36269_24	359513694	359512898
PC-3p-82208_8	359513698	359512898
PC-5p-94605_6	359513700	359512898
bta-miR-339a_R+1	359513704	359512898
bta-miR-490_R+1	359513708	359512898
bta-miR-545-3p_L-1R+1	359513712	359512898
bta-mir-2887-2-p5_1ss7AC	359513714	359512898
hsa-miR-1_1ss1TC	359513718	359512898
hsa-miR-26b-3p	359513722	359512898
oan-miR-1386_L+4	359513726	359512898
PC-3p-215602_2	359513728	359512900
PC-3p-25064_36	359513732	359512900
PC-3p-61660_13	359513738	359512900
PC-5p-139329_4	359513740	359512900
PC-5p-26648_38	359513744	359512900
PC-5p-6424_145	359513748	359512900
bta-miR-31_R+2	359513752	359512900
bta-miR-490_R+1	359513754	359512900
bta-miR-671_R+1	359513756	359512900
bta-mir-2887-2-p5_1ss7AC	359513760	359512900
cgr-miR-101b-3p_1ss22GT	359513764	359512900
hsa-miR-185-3p_L+1R-1_1ss22TC	359513768	359512900
hsa-miR-24-1-5p_L+1_3ss17TA19TC20-A	359513770	359512900
hsa-miR-34a-5p	359513772	359512900
hsa-miR-34c-5p	359513776	359512900
hsa-miR-449a	359513778	359512900
hsa-miR-499a-5p	359513782	359512900
mdo-miR-22-3p_R+1	359513784	359512900
mmu-miR-3963_R+2_1ss1TC	359513786	359512900
oar-miR-10a_R+1_1ss12TA	359513788	359512900
oar-miR-10b_L+1R-1	359513790	359512900
oar-miR-22-3p_R+1	359513794	359512900
ppy-miR-1260b_R+2_1ss9AG	359513798	359512900
ssc-miR-671-5p	359513800	359512900
PC-3p-61660_13	359513802	359512902
PC-3p-82208_8	359513804	359512902
PC-5p-94605_6	359513808	359512902
aja-miR-143_1ss22GT	359513810	359512902
bta-miR-15b	359513812	359512902
bta-miR-183_L-1	359513814	359512902
bta-miR-204	359513816	359512902
bta-miR-2427_L+1R-1	359513820	359512902
bta-miR-339a_R+1	359513822	359512902
bta-miR-340	359513824	359512902
bta-miR-490_R+1	359513826	359512902
bta-miR-6123_R+1	359513828	359512902
bta-mir-2285m-3-p5_1ss1AG	359513830	359512902
bta-mir-2887-2-p5_1ss7AC	359513834	359512902
cgr-miR-139-3p	359513840	359512902
ggo-miR-203b	359513844	359512902
hsa-miR-122-5p_R-1	359513848	359512902
hsa-miR-139-3p	359513850	359512902
hsa-miR-143-5p_1ss22TA	359513854	359512902
hsa-miR-181c-5p_R+1	359513858	359512902
hsa-miR-200a-5p	359513860	359512902
hsa-miR-204-5p	359513864	359512902
hsa-miR-26b-3p	359513866	359512902
hsa-miR-340-3p_R+1	359513868	359512902
hsa-mir-7641-2-p3_1ss1TC	359513870	359512902
hsa-mir-7641-2-p3_1ss22TC	359513874	359512902
mdo-miR-181b-5p	359513876	359512902
oan-miR-1386_L+4	359513878	359512902
oar-miR-133_L+1	359513882	359512902
oar-miR-133_L+1R-2	359513886	359512902
oar-miR-181a	359513888	359512902
PC-3p-16127_59	359513890	359512908
PC-3p-82208_8	359513892	359512908
PC-5p-2673_284	359513894	359512908
PC-5p-94605_6	359513898	359512908
bta-miR-212	359513904	359512908
bta-miR-490_R+1	359513908	359512908
bta-miR-671_R+1	359513910	359512908
cfa-miR-196b	359513912	359512908
cgr-miR-101b-3p_1ss22GT	359513914	359512908
hsa-miR-212-5p	359513918	359512908
hsa-miR-299-3p_1ss10TC	359513920	359512908
mdo-miR-22-3p_R+1	359513924	359512908
mmu-miR-6240_R-8_1ss1CA	359513934	359512908
oar-miR-22-3p_R+1	359513936	359512908
ptr-miR-203_L-1R+1	359513940	359512908
ssc-miR-671-5p	359513944	359512908
PC-3p-16127_59	359513946	359512910
PC-3p-215602_2	359513948	359512910
PC-3p-247920_2	359513950	359512910
PC-3p-82208_8	359513954	359512910
PC-5p-10782_91	359513956	359512910
PC-5p-139329_4	359513960	359512910
PC-5p-26648_38	359513962	359512910
PC-5p-6424_145	359513964	359512910
bta-miR-671_R+1	359513968	359512910
cgr-miR-142-3p_L+1R+1	359513972	359512910
hsa-miR-100-5p	359513974	359512910
hsa-miR-143-5p_1ss22TA	359513976	359512910
hsa-miR-17-5p	359513980	359512910
hsa-miR-192-5p	359513988	359512910
hsa-miR-26a-1-3p_1ss9TC	359513994	359512910
hsa-miR-299-3p_1ss10TC	359513996	359512910
hsa-miR-767-5p_R-3	359513998	359512910
oar-miR-758-3p_R+2	359514000	359512910
rno-miR-147_R-1	359514002	359512910
ssc-miR-671-5p	359514004	359512910
PC-3p-36269_24	359514010	359512914
PC-3p-61660_13	359514012	359512914
PC-3p-99692_7	359514020	359512914
bta-miR-6123_R+1	359514022	359512914
bta-miR-6529	359514024	359512914
cgr-miR-139-3p	359514026	359512914
hsa-miR-139-3p	359514028	359512914
hsa-miR-143-5p_1ss22TA	359514030	359512914
hsa-miR-491-3p	359514034	359512914
mdo-miR-22-3p_R+1	359514036	359512914
oar-miR-22-3p_R+1	359514040	359512914
PC-3p-36269_24	359514044	359512918
bta-miR-339a_R+1	359514046	359512918
bta-miR-6529	359514048	359512918
bta-mir-2285m-3-p5_1ss1AG	359514050	359512918
bta-mir-2887-2-p5_1ss7AC	359514052	359512918
PC-3p-215602_2	359514054	359512922
PC-5p-203577_2	359514056	359512922
PC-5p-26648_38	359514062	359512922
PC-5p-91245_7	359514068	359512922
bta-miR-6123_R+1	359514070	359512922
hsa-miR-1_1ss1TC	359514074	359512922
hsa-miR-4791_1ss17AT	359514078	359512922
hsa-miR-628-3p_L+1	359514082	359512922
oan-miR-1386_L+4	359514084	359512922
ptr-miR-203_L-1R+1	359514086	359512922
hsa-mir-7641-2-p5	359514088	359512928
PC-3p-82208_8	359514090	359512932
bta-miR-183_L-1	359514094	359512932
bta-miR-204	359514096	359512932
bta-miR-212	359514102	359512932
bta-miR-339a_R+1	359514104	359512932
bta-miR-96	359514106	359512932
hsa-miR-153-3p	359514108	359512932
hsa-miR-17-5p	359514110	359512932
hsa-miR-204-5p	359514112	359512932
hsa-miR-212-5p	359514114	359512932
hsa-miR-34a-5p	359514116	359512932
hsa-miR-34c-5p	359514118	359512932
hsa-miR-449a	359514122	359512932
oar-miR-758-3p_R+2	359514124	359512932
hsa-miR-377-3p	359514128	359512934
mmu-miR-6240_R-8_1ss1CA	359514130	359512936
hsa-miR-34a-5p	359514134	359512938
hsa-miR-34c-5p	359514138	359512938
hsa-miR-449a	359514140	359512938
PC-5p-94605_6	359514142	359512940
bta-miR-31_R+2	359514146	359512940
hsa-miR-141-5p_1ss11TC	359514150	359512940
PC-3p-215602_2	359514154	359512942
PC-5p-5933_158	359514158	359512942
bta-miR-183_L-1	359514162	359512942
bta-miR-96	359514164	359512942
hsa-miR-122-5p_R-1	359514168	359512942
hsa-miR-138-5p	359514172	359512942
hsa-miR-141-5p_1ss11TC	359514174	359512942
hsa-miR-185-3p_L+1R-1_1ss22TC	359514176	359512942
hsa-miR-26b-3p	359514178	359512942
hsa-miR-574-5p_R-2	359514182	359512942
hsa-miR-767-5p_R-3	359514184	359512942
mmu-miR-22-5p_R-1	359514186	359512942
mmu-miR-6240_R-8_1ss1CA	359514190	359512942
oan-miR-1386_L+4	359514192	359512942
oar-miR-154b-3p_L-1	359514194	359512942
PC-5p-10782_91	359514196	359512946
aja-miR-143_1ss22GT	359514198	359512946
bta-miR-182	359514200	359512946
hsa-miR-138-5p	359514206	359512946
PC-3p-25064_36	359514210	359512948
bta-miR-15b	359514212	359512948
bta-miR-2285r_R-2	359514214	359512948
cgr-miR-142-3p_L+1R+1	359514216	359512948
hsa-miR-185-3p_L+1R-1_1ss22TC	359514218	359512948
mmu-miR-3968_1ss14AT	359514222	359512948
PC-5p-2673_284	359514226	359512950
bta-miR-212	359514228	359512950
bta-miR-2285r_R-2	359514230	359512950
bta-miR-339a_R+1	359514232	359512950
hsa-miR-138-5p	359514234	359512950
hsa-miR-141-5p_1ss11TC	359514236	359512950
hsa-miR-192-5p	359514238	359512950
hsa-miR-212-5p	359514240	359512950
hsa-miR-4454_L+1_1ss3GA	359514242	359512950
hsa-miR-767-5p_R-3	359514244	359512950
hsa-mir-7641-2-p3_1ss22TC	359514246	359512950
hsa-mir-7641-2-p5	359514250	359512950
oar-miR-26a	359514252	359512950
oar-miR-26b_R+1	359514254	359512950
PC-3p-25064_36	359514256	359512954
PC-5p-139329_4	359514258	359512954
PC-5p-26648_38	359514262	359512954
PC-5p-2673_284	359514266	359512954
PC-5p-5933_158	359514268	359512954
bta-miR-2285r_R-2	359514270	359512954
hsa-miR-132-5p	359514272	359512954
hsa-miR-133a-5p	359514274	359512954
hsa-miR-138-5p	359514276	359512954
hsa-miR-141-5p_1ss11TC	359514278	359512954
hsa-miR-17-5p	359514282	359512954
ppy-miR-1260b_R+2_1ss9AG	359514284	359512954
PC-3p-82208_8	359514286	359512956
bta-miR-212	359514290	359512956
bta-miR-339a_R+1	359514296	359512956
bta-miR-96	359514298	359512956
bta-mir-2887-2-p5_1ss7AC	359514300	359512956
hsa-miR-122-5p_R-1	359514304	359512956
hsa-miR-138-5p	359514306	359512956
hsa-miR-153-5p_L+1_2ss15G-16TC	359514308	359512956
hsa-miR-212-5p	359514312	359512956
hsa-miR-24-1-5p_L+1_3ss17TA19TC20-A	359514316	359512956
hsa-miR-767-5p_R-3	359514318	359512956
hsa-miR-9-3p_L-1R+1	359514320	359512956
oar-miR-758-3p_R+2	359514324	359512956
PC-3p-215602_2	359514326	359512958
PC-3p-25064_36	359514330	359512958
age-miR-19a_1ss23AT	359514334	359512958
aja-miR-143_1ss22GT	359514336	359512958
bta-miR-183_L-1	359514340	359512958
bta-miR-212	359514344	359512958
bta-miR-671_R+1	359514346	359512958
cfa-miR-145	359514350	359512958
cgr-miR-139-3p	359514352	359512958
hsa-miR-133a-5p	359514360	359512958
hsa-miR-139-3p	359514362	359512958
hsa-miR-212-5p	359514366	359512958
ppy-miR-1260b_R+2_1ss9AG	359514368	359512958
ssc-miR-671-5p	359514370	359512958
PC-5p-35677_26	359514374	359512960
bta-miR-335_R-1	359514378	359512960
bta-miR-340	359514380	359512960
hsa-miR-340-3p_R+1	359514382	359512960
PC-3p-36269_24	359514384	359512964
PC-3p-61660_13	359514386	359512964
PC-5p-94605_6	359514388	359512964
bta-miR-182	359514394	359512964
bta-miR-2427_L+1R-1	359514398	359512964
bta-miR-671_R+1	359514400	359512964
bta-miR-96	359514402	359512964
hsa-miR-143-5p_1ss22TA	359514404	359512964
hsa-miR-377-3p	359514406	359512964
oan-miR-1386_L+4	359514408	359512964
ssc-miR-671-5p	359514410	359512964
PC-3p-25064_36	359514414	359512970
PC-3p-36269_24	359514416	359512970
bta-miR-15b	359514418	359512970
bta-miR-339a_R+1	359514422	359512970
hsa-miR-141-5p_1ss11TC	359514424	359512970
hsa-miR-185-3p_L+1R-1_1ss22TC	359514430	359512970
hsa-miR-187-3p_R+1	359514432	359512970
hsa-miR-26b-3p	359514436	359512970
hsa-miR-34a-5p	359514440	359512970
hsa-miR-34c-5p	359514444	359512970
hsa-miR-449a	359514448	359512970
oar-miR-133_L+1	359514450	359512970
oar-miR-133_L+1R-2	359514454	359512970
rno-miR-147_R-1	359514456	359512970
PC-3p-36269_24	359514458	359512972
bta-miR-212	359514460	359512972
hsa-miR-122-5p_R-1	359514464	359512972
hsa-miR-184	359514466	359512972
hsa-miR-212-5p	359514474	359512972
mdo-miR-22-3p_R+1	359514476	359512972
oar-miR-133_L+1	359514478	359512972
oar-miR-133_L+1R-2	359514484	359512972
oar-miR-22-3p_R+1	359514490	359512972
oar-miR-26a	359514492	359512972
oar-miR-26b_R+1	359514496	359512972
ggo-miR-203b	359514498	359512974
oar-miR-133_L+1	359514500	359512974
oar-miR-133_L+1R-2	359514502	359512974
PC-3p-82208_8	359514504	359512976
hsa-miR-143-5p_1ss22TA	359514508	359512976
PC-3p-61660_13	359514510	359512978
PC-3p-82208_8	359514514	359512978
PC-5p-125235_4	359514516	359512978
PC-5p-6424_145	359514520	359512978
PC-5p-94605_6	359514526	359512978
bta-miR-132	359514530	359512978
bta-miR-2284d_L-1R+1_1ss10GA	359514534	359512978
bta-miR-2285r_R-2	359514538	359512978
bta-miR-31_R+2	359514540	359512978
bta-miR-320a	359514544	359512978
bta-miR-339a_R+1	359514546	359512978
bta-miR-671_R+1	359514548	359512978
bta-mir-2887-2-p5_1ss7AC	359514552	359512978
hsa-miR-122-5p_R-1	359514556	359512978
hsa-miR-138-5p	359514558	359512978
hsa-miR-185-3p_L+1R-1_1ss22TC	359514560	359512978
hsa-miR-26b-3p	359514568	359512978
hsa-miR-34a-5p	359514570	359512978
hsa-miR-34c-5p	359514572	359512978
hsa-miR-377-3p	359514574	359512978
hsa-miR-4454_L+1_1ss3GA	359514578	359512978
hsa-miR-449a	359514580	359512978
mmu-miR-3968_1ss14AT	359514582	359512978
oar-miR-26a	359514584	359512978
oar-miR-26b_R+1	359514586	359512978
ppy-miR-1260b_R+2_1ss9AG	359514588	359512978
ssc-miR-671-5p	359514590	359512978
bta-miR-183_L-1	359514594	359512980
bta-miR-320a	359514596	359512980
hsa-miR-184	359514598	359512982
PC-3p-25064_36	359514600	359512984
PC-3p-36269_24	359514604	359512984
PC-3p-82208_8	359514606	359512984
PC-5p-139329_4	359514608	359512984
PC-5p-203577_2	359514610	359512984
bta-miR-15b	359514612	359512984
bta-miR-204	359514614	359512984
bta-miR-212	359514616	359512984
bta-miR-339a_R+1	359514620	359512984
bta-miR-340	359514622	359512984
bta-miR-545-3p_L-1R+1	359514624	359512984
bta-miR-671_R+1	359514628	359512984
cgr-miR-32-5p	359514630	359512984
hsa-miR-143-5p_1ss22TA	359514636	359512984
hsa-miR-204-5p	359514638	359512984
hsa-miR-212-5p	359514640	359512984
hsa-miR-299-3p_1ss10TC	359514644	359512984
hsa-miR-340-3p_R+1	359514646	359512984
hsa-miR-34a-5p	359514648	359512984
hsa-miR-34c-5p	359514650	359512984
hsa-miR-374a-3p_R-1_1ss9AG	359514652	359512984
hsa-miR-449a	359514654	359512984
hsa-miR-628-3p_L+1	359514658	359512984
mmu-miR-22-5p_R-1	359514660	359512984
ptr-miR-92_R+2	359514662	359512984
rno-miR-147_R-1	359514664	359512984
ssc-miR-671-5p	359514668	359512984
PC-3p-215602_2	359514674	359512990
PC-5p-139329_4	359514676	359512990
PC-5p-35677_26	359514680	359512990
PC-5p-94605_6	359514682	359512990
bta-miR-6529	359514684	359512990
bta-mir-2887-2-p5_1ss7AC	359514690	359512990
hsa-miR-143-5p_1ss22TA	359514692	359512990
hsa-miR-185-3p_L+1R-1_1ss22TC	359514696	359512990
hsa-mir-7641-2-p5	359514700	359512990
ptr-miR-203_L-1R+1	359514706	359512990
cgr-miR-142-3p_L+1R+1	359514710	359512992
PC-5p-139329_4	359514714	359512996
bta-miR-6123_R+1	359514716	359512996
bta-miR-15b	359514718	359513000
hsa-miR-628-3p_L+1	359514726	359513000
PC-3p-25064_36	359514730	359513004
bta-miR-545-3p_L-1R+1	359514736	359513004
hsa-mir-7641-2-p3_1ss22TC	359514738	359513004
PC-3p-247920_2	359514740	359513008
bta-miR-2285r_R-2	359514742	359513008
cgr-miR-142-3p_L+1R+1	359514750	359513008
ggo-miR-203b	359514752	359513008
hsa-miR-335-3p	359514754	359513008
hsa-miR-377-3p	359514760	359513008
bta-miR-2285r_R-2	359514762	359513012
mdo-miR-599-5p_R-2_1ss9TG	359514766	359513016
PC-5p-94605_6	359514770	359513020
bta-miR-204	359514772	359513020
bta-miR-677_R+1	359514776	359513020
bta-mir-2285m-3-p5_1ss1AG	359514780	359513020
hsa-miR-153-5p_L+1_2ss15G-16TC	359514782	359513020
hsa-miR-185-3p_L+1R-1_1ss22TC	359514784	359513020
hsa-miR-204-5p	359514786	359513020
hsa-miR-491-3p	359514788	359513020
hsa-mir-7641-2-p5	359514790	359513020
mmu-miR-22-5p_R-1	359514792	359513020
oar-miR-133_L+1	359514798	359513020
oar-miR-133_L+1R-2	359514800	359513020
PC-5p-203577_2	359514804	359513024
hsa-miR-187-3p_R+1	359514806	359513024
mmu-miR-503-5p	359514808	359513024
PC-5p-139329_4	359514818	359513028
mdo-miR-22-3p_R+1	359514822	359513028
oar-miR-22-3p_R+1	359514824	359513028
bta-miR-339a_R+1	359514826	359513032
hsa-miR-138-5p	359514830	359513032
hsa-miR-185-3p_L+1R-1_1ss22TC	359514834	359513032
PC-5p-139329_4	359514836	359513036
bta-miR-339a_R+1	359514840	359513036
hsa-miR-122-5p_R-1	359514842	359513036
hsa-miR-26b-3p	359514844	359513036
PC-3p-36269_24	359514846	359513038
PC-5p-26648_38	359514850	359513038
hsa-miR-138-5p	359514854	359513038
hsa-miR-143-5p_1ss22TA	359514856	359513038
mdo-miR-22-3p_R+1	359514860	359513038
oar-miR-22-3p_R+1	359514864	359513038
PC-3p-247920_2	359514868	359513040
PC-3p-61660_13	359514870	359513040
PC-3p-82208_8	359514872	359513040
PC-5p-139329_4	359514876	359513040
bta-miR-183_L-1	359514878	359513040
bta-miR-671_R+1	359514880	359513040
cfa-miR-196b	359514882	359513040
cgr-miR-101b-3p_1ss22GT	359514884	359513040
hsa-miR-122-5p_R-1	359514886	359513040
hsa-miR-132-5p	359514888	359513040
hsa-miR-143-5p_1ss22TA	359514892	359513040
hsa-mir-7641-2-p3_1ss1TC	359514900	359513040
oar-miR-758-3p_R+2	359514902	359513040
ssc-miR-671-5p	359514910	359513040
PC-5p-2673_284	359514912	359513048
bta-miR-2285f_L+1R-1	359514916	359513048
bta-miR-31_R+2	359514918	359513048
cgr-miR-200c	359514920	359513048
hsa-miR-299-3p_1ss10TC	359514924	359513048
hsa-miR-31-3p_R+1	359514926	359513048
hsa-miR-34c-3p	359514928	359513048
oan-miR-429-3p_R+2	359514930	359513048
PC-3p-16127_59	359514932	359513050
PC-5p-6424_145	359514936	359513050
PC-5p-94605_6	359514942	359513050
bta-miR-15b	359514946	359513050
bta-miR-212	359514950	359513050
bta-miR-339a_R+1	359514952	359513050
bta-miR-6529	359514954	359513050
cgr-miR-32-3p	359514958	359513050
hsa-miR-153-5p_L+1_2ss15G-16TC	359514964	359513050
hsa-miR-181c-5p_R+1	359514966	359513050
hsa-miR-185-3p_L+1R-1_1ss22TC	359514970	359513050
hsa-miR-212-5p	359514974	359513050
hsa-miR-574-5p_R-2	359514976	359513050
mdo-miR-181b-5p	359514978	359513050
oar-miR-181a	359514980	359513050
ppy-miR-1260b_R+2_1ss9AG	359514988	359513050
PC-3p-36269_24	359514992	359513054
PC-3p-99692_7	359514994	359513054
PC-5p-26648_38	359514998	359513054
PC-5p-6424_145	359515002	359513054
bta-miR-31_R+2	359515006	359513054
bta-miR-339a_R+1	359515008	359513054
bta-miR-340	359515012	359513054
bta-miR-6123_R+1	359515014	359513054
hsa-miR-153-5p_L+1_2ss15G-16TC	359515016	359513054
hsa-miR-340-3p_R+1	359515020	359513054
PC-5p-203577_2	359515022	359513058
aja-miR-143_1ss22GT	359515024	359513058
bta-miR-6123_R+1	359515026	359513058
mdo-miR-22-3p_R+1	359515030	359513058
mmu-miR-503-5p	359515034	359513058
oar-miR-22-3p_R+1	359515036	359513058
PC-3p-16127_59	359515038	359513060
PC-5p-108241_6	359515040	359513060
PC-5p-203577_2	359515044	359513060
PC-5p-26648_38	359515046	359513060
PC-5p-60249_14	359515048	359513060
PC-5p-6424_145	359515050	359513060
PC-5p-94605_6	359515052	359513060
age-miR-19a_1ss23AT	359515056	359513060
bta-miR-132	359515058	359513060
bta-miR-339a_R+1	359515064	359513060
bta-miR-6123_R+1	359515070	359513060
bta-miR-671_R+1	359515072	359513060
cfa-miR-145	359515074	359513060
cfa-miR-196b	359515076	359513060
hsa-miR-138-5p	359515082	359513060
hsa-miR-153-3p	359515084	359513060
hsa-miR-153-5p_L+1_2ss15G-16TC	359515086	359513060
hsa-miR-185-3p_L+1R-1_1ss22TC	359515090	359513060
hsa-miR-212-3p	359515092	359513060
hsa-miR-26b-3p	359515094	359513060
mmu-miR-22-5p_R-1	359515096	359513060
mmu-miR-6240_R-8_1ss1CA	359515100	359513060
oar-miR-10a_R+1_1ss12TA	359515102	359513060
oar-miR-10b_L+1R-1	359515106	359513060
oar-miR-154b-3p_L-1	359515112	359513060
ppy-miR-1260b_R+2_1ss9AG	359515118	359513060
ssc-miR-671-5p	359515122	359513060
hsa-miR-767-5p_R-3	359515126	359513064
PC-5p-26648_38	359515128	359513066
PC-5p-6424_145	359515132	359513066
aja-miR-143_1ss22GT	359515134	359513066
bta-miR-132	359515138	359513066
bta-miR-339a_R+1	359515140	359513066
bta-miR-490_R+1	359515144	359513066
bta-miR-671_R+1	359515146	359513066
cgr-miR-139-3p	359515150	359513066
hsa-miR-138-5p	359515152	359513066
hsa-miR-139-3p	359515154	359513066
hsa-miR-143-5p_1ss22TA	359515156	359513066
hsa-miR-153-3p	359515160	359513066
hsa-miR-212-3p	359515164	359513066
hsa-miR-26a-1-3p_1ss9TC	359515166	359513066
hsa-miR-31-3p_R+1	359515168	359513066
hsa-miR-377-3p	359515170	359513066
hsa-miR-767-5p_R-3	359515172	359513066
mmu-miR-22-5p_R-1	359515174	359513066
oar-miR-10a_R+1_1ss12TA	359515176	359513066
oar-miR-10b_L+1R-1	359515178	359513066
oar-miR-26a	359515180	359513066
oar-miR-26b_R+1	359515182	359513066
ssc-miR-671-5p	359515186	359513066
cfa-miR-145	359515188	359513068
cfa-miR-145	359515192	359513072
hsa-miR-153-5p_L+1_2ss15G-16TC	359515196	359513072
PC-3p-82208_8	359515198	359513076
bta-miR-340	359515202	359513076
hsa-miR-340-3p_R+1	359515204	359513076
mmu-miR-3968_1ss14AT	359515208	359513076
ppy-miR-1260b_R+2_1ss9AG	359515212	359513076
PC-5p-139329_4	359515214	359513078
bta-miR-6123_R+1	359515218	359513078
mmu-miR-503-5p	359515220	359513078
hsa-miR-141-5p_1ss11TC	359515228	359513080
PC-3p-25064_36	359515230	359513084
PC-3p-36269_24	359515234	359513084
PC-3p-82208_8	359515236	359513084
PC-5p-139329_4	359515240	359513084
PC-5p-6424_145	359515246	359513084
PC-5p-94605_6	359515250	359513084
aja-miR-143_1ss22GT	359515254	359513084
bta-miR-15b	359515256	359513084
bta-miR-212	359515258	359513084
bta-miR-2284d_L-1R+1_1ss10GA	359515260	359513084
bta-miR-2285f_L+1R-1	359515262	359513084
bta-miR-335_R-1	359515266	359513084
bta-miR-490_R+1	359515268	359513084
bta-miR-671_R+1	359515270	359513084
bta-miR-677_R+1	359515272	359513084
cgr-miR-101b-3p_1ss22GT	359515280	359513084
cgr-miR-139-3p	359515288	359513084
ggo-miR-203b	359515290	359513084
hsa-miR-133a-5p	359515292	359513084
hsa-miR-139-3p	359515294	359513084
hsa-miR-153-5p_L+1_2ss15G-16TC	359515296	359513084
hsa-miR-212-5p	359515298	359513084
hsa-miR-24-1-5p_L+1_3ss17TA19TC20-A	359515300	359513084
hsa-miR-26b-3p	359515302	359513084
hsa-miR-335-3p	359515306	359513084
hsa-miR-34a-5p	359515308	359513084
hsa-miR-34c-5p	359515312	359513084
hsa-miR-4454_L+1_1ss3GA	359515316	359513084
hsa-miR-9-3p_L-1R+1	359515320	359513084
mdo-miR-22-3p_R+1	359515324	359513084
mmu-miR-22-5p_R-1	359515326	359513084
mmu-miR-3968_1ss14AT	359515330	359513084
oar-miR-22-3p_R+1	359515334	359513084
ptr-miR-203_L-1R+1	359515336	359513084
rno-miR-147_R-1	359515342	359513084
ssc-miR-671-5p	359515346	359513084
PC-3p-25064_36	359515350	359513090
PC-3p-36269_24	359515352	359513090
PC-3p-82208_8	359515356	359513090
aja-miR-143_1ss22GT	359515358	359513090
bta-miR-335_R-1	359515362	359513090
bta-miR-339a_R+1	359515366	359513090
bta-miR-6123_R+1	359515372	359513090
hsa-miR-138-5p	359515376	359513090
mdo-miR-22-3p_R+1	359515378	359513090
oar-miR-22-3p_R+1	359515382	359513090
PC-5p-20799_45	359515386	359513092
bta-miR-204	359515390	359513092
bta-miR-490_R+1	359515394	359513092
hsa-miR-204-5p	359515396	359513092
mdo-miR-599-5p_R-2_1ss9TG	359515398	359513092
PC-3p-247920_2	359515402	359513094
PC-3p-82208_8	359515404	359513094
PC-5p-10782_91	359515412	359513094
PC-5p-20799_45	359515416	359513094
PC-5p-6424_145	359515418	359513094
bta-miR-15b	359515420	359513094
bta-miR-204	359515426	359513094
bta-miR-545-3p_L-1R+1	359515428	359513094
bta-miR-671_R+1	359515432	359513094
cgr-miR-200c	359515434	359513094
ggo-miR-203b	359515436	359513094
hsa-miR-133a-5p	359515440	359513094
hsa-miR-138-5p	359515444	359513094
hsa-miR-204-5p	359515448	359513094
hsa-miR-26a-1-3p_1ss9TC	359515452	359513094
hsa-miR-335-3p	359515454	359513094
hsa-miR-34a-5p	359515458	359513094
hsa-miR-34c-5p	359515460	359513094
hsa-miR-377-3p	359515462	359513094
hsa-miR-449a	359515464	359513094
hsa-miR-4791_1ss17AT	359515466	359513094
hsa-miR-490-5p	359515468	359513094
mdo-miR-599-5p_R-2_1ss9TG	359515472	359513094
mmu-miR-3963_R+2_1ss1TC	359515476	359513094
mmu-miR-3968_1ss14AT	359515480	359513094
oan-miR-429-3p_R+2	359515486	359513094
oar-miR-758-3p_R+2	359515490	359513094
ssc-miR-671-5p	359515494	359513094
PC-5p-20799_45	359515500	359513096
bta-miR-671_R+1	359515504	359513096
ssc-miR-671-5p	359515506	359513096
PC-3p-247920_2	359515508	359513098
PC-3p-36269_24	359515512	359513098
PC-3p-61660_13	359515514	359513098
PC-5p-125235_4	359515518	359513098
PC-5p-26648_38	359515520	359513098
PC-5p-2673_284	359515522	359513098
PC-5p-91245_7	359515524	359513098
age-miR-19a_1ss23AT	359515528	359513098
bta-miR-212	359515530	359513098
bta-miR-545-3p_L-1R+1	359515534	359513098
cgr-miR-32-3p	359515538	359513098
hsa-miR-153-3p	359515540	359513098
hsa-miR-185-3p_L+1R-1_1ss22TC	359515542	359513098
hsa-miR-212-5p	359515544	359513098
hsa-miR-26b-3p	359515546	359513098
hsa-miR-4454_L+1_1ss3GA	359515548	359513098
hsa-miR-490-5p	359515550	359513098
oar-miR-26a	359515552	359513098
oar-miR-26b_R+1	359515560	359513098
PC-3p-247920_2	359515566	359513102
PC-3p-99692_7	359515568	359513102
PC-5p-6424_145	359515570	359513102
bta-miR-671_R+1	359515572	359513102
hsa-miR-141-5p_1ss11TC	359515574	359513102
hsa-miR-17-5p	359515578	359513102
hsa-miR-1_1ss1TC	359515580	359513102
hsa-miR-34a-5p	359515584	359513102
hsa-miR-34c-5p	359515592	359513102
hsa-miR-377-3p	359515600	359513102
hsa-miR-449a	359515604	359513102
mdo-miR-22-3p_R+1	359515608	359513102
oar-miR-154b-3p_L-1	359515612	359513102
oar-miR-22-3p_R+1	359515616	359513102
ssc-miR-671-5p	359515622	359513102
PC-3p-36269_24	359515624	359513106
PC-5p-26648_38	359515628	359513106
bta-miR-340	359515630	359513106
hsa-miR-340-3p_R+1	359515632	359513106
oar-miR-10a_R+1_1ss12TA	359515634	359513106
oar-miR-10b_L+1R-1	359515638	359513106
ppy-miR-1260b_R+2_1ss9AG	359515644	359513106
PC-3p-36269_24	359515646	359513108
bta-miR-15b	359515648	359513108
bta-miR-212	359515652	359513108
ggo-miR-203b	359515654	359513108
hsa-miR-132-5p	359515658	359513108
hsa-miR-212-5p	359515660	359513108
hsa-miR-28-3p_1ss11TA	359515664	359513108
hsa-miR-490-5p	359515668	359513108
oar-miR-758-3p_R+2	359515672	359513108
ppy-miR-1260b_R+2_1ss9AG	359515674	359513108
PC-5p-203577_2	359515678	359513112
bta-miR-212	359515682	359513112
hsa-miR-212-5p	359515686	359513112
bta-miR-340	359515690	359513116
cfa-miR-196b	359515692	359513116
hsa-miR-340-3p_R+1	359515696	359513116
hsa-mir-7641-2-p5	359515702	359513116
PC-3p-36269_24	359515704	359513120
bta-miR-490_R+1	359515708	359513120
mdo-miR-22-3p_R+1	359515712	359513120
mmu-miR-3963_R+2_1ss1TC	359515714	359513120
oar-miR-22-3p_R+1	359515716	359513120
PC-5p-10782_91	359515720	359513122
hsa-miR-132-5p	359515724	359513122
hsa-miR-34a-5p	359515726	359513122
hsa-miR-34c-5p	359515730	359513122
hsa-miR-449a	359515732	359513122
hsa-miR-767-5p_R-3	359515736	359513122
PC-5p-125235_4	359515738	359513124
PC-5p-139329_4	359515740	359513124
PC-5p-26648_38	359515744	359513124
bta-miR-212	359515746	359513124
bta-miR-490_R+1	359515750	359513124
bta-miR-545-3p_L-1R+1	359515752	359513124
cfa-miR-145	359515756	359513124
hsa-miR-17-5p	359515758	359513124
hsa-miR-1_1ss1TC	359515760	359513124
hsa-miR-212-5p	359515762	359513124
mmu-miR-22-5p_R-1	359515764	359513124
oar-miR-10a_R+1_1ss12TA	359515766	359513124
oar-miR-10b_L+1R-1	359515768	359513124
PC-5p-203577_2	359515770	359513126
PC-5p-94605_6	359515774	359513126
hsa-miR-187-3p_R+1	359515778	359513126
PC-3p-16127_59	359515786	359513130
PC-5p-139329_4	359515788	359513130
aja-miR-143_1ss22GT	359515790	359513130
bta-miR-2285f_L+1R-1	359515794	359513130
bta-miR-490_R+1	359515796	359513130
hsa-miR-1_1ss1TC	359515798	359513130
ptr-miR-203_L-1R+1	359515802	359513130
PC-3p-61660_13	359515804	359513138
PC-5p-10782_91	359515806	359513138
PC-5p-94605_6	359515810	359513138
bta-miR-2284d_L-1R+1_1ss10GA	359515814	359513138
bta-miR-2285r_R-2	359515816	359513138
bta-miR-545-3p_L-1R+1	359515820	359513138
hsa-miR-138-5p	359515822	359513138
hsa-miR-143-5p_1ss22TA	359515826	359513138
hsa-miR-26a-1-3p_1ss9TC	359515828	359513138
hsa-mir-7641-2-p3_1ss22TC	359515830	359513138
mmu-miR-22-5p_R-1	359515836	359513138
mmu-miR-503-5p	359515838	359513138
hsa-miR-141-3p_R+1	359515840	359513146
hsa-miR-141-3p_R-1	359515844	359513146
hsa-miR-34c-3p	359515848	359513146
hsa-miR-377-3p	359515852	359513146
mdo-miR-599-5p_R-2_1ss9TG	359515854	359513146
mmu-miR-22-5p_R-1	359515856	359513146
mmu-miR-3968_1ss14AT	359515860	359513146
PC-3p-247920_2	359515866	359513150
PC-3p-61660_13	359515868	359513150
PC-5p-20799_45	359515874	359513150
PC-5p-2673_284	359515878	359513150
PC-5p-94605_6	359515880	359513150
bta-miR-132	359515882	359513150
bta-miR-204	359515886	359513150
bta-miR-2284ab	359515890	359513150
bta-miR-2284d_L-1R+1_1ss10GA	359515896	359513150
bta-miR-2285f_L+1R-1	359515900	359513150
bta-miR-2285r_R-2	359515904	359513150
bta-miR-2478_L+2	359515910	359513150
bta-miR-490_R+1	359515918	359513150
bta-miR-6123_R+1	359515922	359513150
bta-miR-6529	359515924	359513150
cfa-miR-196b	359515926	359513150
cgr-miR-142-5p_L-2R+1	359515932	359513150
eca-miR-219-5p_R+2	359515936	359513150
hsa-miR-122-5p_R-1	359515938	359513150
hsa-miR-132-5p	359515942	359513150
hsa-miR-141-5p_1ss11TC	359515944	359513150
hsa-miR-153-5p_L+1_2ss15G-16TC	359515946	359513150
hsa-miR-185-3p_L+1R-1_1ss22TC	359515948	359513150
hsa-miR-192-5p	359515952	359513150
hsa-miR-204-5p	359515954	359513150
hsa-miR-24-1-5p_L+1_3ss17TA19TC20-A	359515958	359513150
hsa-miR-26b-3p	359515962	359513150
hsa-miR-28-3p_1ss11TA	359515968	359513150
hsa-miR-34a-5p	359515976	359513150
hsa-miR-34c-3p	359515978	359513150
hsa-miR-34c-5p	359515982	359513150
hsa-miR-377-3p	359515986	359513150
hsa-miR-449a	359515992	359513150
hsa-miR-491-3p	359515994	359513150
oan-miR-1386_L+4	359515996	359513150
oar-miR-133_L+1	359516000	359513150
oar-miR-133_L+1R-2	359516004	359513150
oar-miR-758-3p_R+2	359516006	359513150
ppy-miR-1260b_R+2_1ss9AG	359516010	359513150
bta-miR-2478_L+2	359516014	359513156
hsa-miR-122-5p_R-1	359516016	359513156
mmu-miR-503-5p	359516020	359513156
PC-3p-82208_8	359516022	359513158
PC-5p-94605_6	359516024	359513158
bta-miR-31_R+2	359516028	359513158
bta-miR-490_R+1	359516030	359513158
hsa-miR-122-5p_R-1	359516032	359513158
hsa-miR-138-5p	359516034	359513158
hsa-miR-31-3p_R+1	359516036	359513158
hsa-miR-34a-5p	359516038	359513158
hsa-miR-34c-5p	359516046	359513158
hsa-miR-449a	359516050	359513158
hsa-miR-490-5p	359516052	359513158
hsa-miR-574-5p_R-2	359516056	359513158
hsa-mir-7641-2-p3_1ss1TC	359516060	359513158
PC-3p-25064_36	359516062	359513160
PC-5p-139329_4	359516064	359513160
PC-5p-26648_38	359516068	359513160
bta-miR-15b	359516070	359513160
bta-miR-212	359516072	359513160
bta-miR-2285f_L+1R-1	359516080	359513160
bta-miR-671_R+1	359516082	359513160
hsa-miR-138-5p	359516084	359513160
hsa-miR-212-5p	359516088	359513160
oar-miR-154b-3p_L-1	359516092	359513160
oar-miR-26a	359516094	359513160
oar-miR-26b_R+1	359516096	359513160
ssc-miR-671-5p	359516098	359513160
PC-3p-36269_24	359516102	359513164
PC-3p-99692_7	359516106	359513164
aja-miR-143_1ss22GT	359516108	359513164
hsa-miR-138-5p	359516110	359513164
bta-miR-182	359516112	359513166
bta-miR-335_R-1	359516116	359513166
cgr-miR-139-3p	359516118	359513166
eca-miR-219-5p_R+2	359516122	359513166
hsa-miR-139-3p	359516126	359513166
hsa-miR-141-5p_1ss11TC	359516132	359513166
hsa-miR-143-5p_1ss22TA	359516136	359513166
hsa-miR-17-5p	359516140	359513166
hsa-miR-190a-5p_R+1	359516144	359513166
hsa-miR-335-3p	359516150	359513166
hsa-miR-377-3p	359516152	359513166
hsa-mir-7641-2-p5	359516156	359513166
oar-miR-133_L+1	359516158	359513166
oar-miR-133_L+1R-2	359516160	359513166
rno-miR-147_R-1	359516164	359513166
PC-3p-36269_24	359516170	359513170
mmu-miR-3968_1ss14AT	359516172	359513170
PC-3p-61660_13	359516178	359513178
PC-3p-82208_8	359516182	359513178
PC-5p-125235_4	359516184	359513178
PC-5p-203577_2	359516186	359513178
PC-5p-2673_284	359516188	359513178
bta-miR-335_R-1	359516192	359513178
bta-miR-6123_R+1	359516194	359513178
bta-miR-671_R+1	359516196	359513178
bta-mir-2284z-4-p5_1ss1AG	359516198	359513178
cgr-miR-200c	359516200	359513178
ggo-miR-203b	359516202	359513178
hsa-miR-132-5p	359516206	359513178
hsa-miR-17-5p	359516208	359513178
hsa-miR-192-5p	359516212	359513178
hsa-miR-490-5p	359516214	359513178
hsa-miR-767-5p_R-3	359516216	359513178
mdo-miR-599-5p_R-2_1ss9TG	359516218	359513178
oan-miR-429-3p_R+2	359516220	359513178
oar-miR-758-3p_R+2	359516224	359513178
ssc-miR-671-5p	359516226	359513178
PC-3p-36269_24	359516228	359513186
PC-5p-139329_4	359516230	359513186
PC-5p-6424_145	359516232	359513186
PC-5p-94605_6	359516234	359513186
bta-miR-212	359516238	359513186
bta-miR-31_R+2	359516244	359513186
bta-miR-320a	359516246	359513186
bta-miR-339a_R+1	359516250	359513186
cfa-miR-145	359516252	359513186
cgr-miR-32-5p	359516254	359513186
hsa-miR-185-3p_L+1R-1_1ss22TC	359516256	359513186
hsa-miR-212-5p	359516258	359513186
oar-miR-758-3p_R+2	359516260	359513186
ppy-miR-1260b_R+2_1ss9AG	359516264	359513186
ptr-miR-203_L-1R+1	359516272	359513186
rno-miR-147_R-1	359516278	359513186
age-miR-19a_1ss23AT	359516284	359513188
bta-miR-212	359516288	359513188
cgr-miR-139-3p	359516292	359513188
hsa-miR-139-3p	359516294	359513188
hsa-miR-185-3p_L+1R-1_1ss22TC	359516298	359513188
hsa-miR-212-5p	359516302	359513188
oan-miR-1386_L+4	359516304	359513188
PC-5p-2673_284	359516306	359513190
bta-miR-31_R+2	359516308	359513190
oar-miR-758-3p_R+2	359516312	359513190
PC-5p-125235_4	359516316	359513194
bta-miR-2427_L+1R-1	359516320	359513194
PC-3p-215602_2	359516324	359513198
PC-3p-25064_36	359516328	359513198
PC-5p-203577_2	359516332	359513198
aja-miR-143_1ss22GT	359516334	359513198
bta-miR-204	359516336	359513198
bta-miR-2427_L+1R-1	359516338	359513198
bta-miR-335_R-1	359516346	359513198
bta-miR-339a_R+1	359516350	359513198
bta-miR-6529	359516356	359513198
hsa-miR-204-5p	359516360	359513198
hsa-miR-299-3p_1ss10TC	359516364	359513198
hsa-miR-335-3p	359516368	359513198
mmu-miR-22-5p_R-1	359516372	359513198
oar-miR-758-3p_R+2	359516376	359513198
ptr-miR-203_L-1R+1	359516378	359513198
rno-miR-147_R-1	359516380	359513198
bta-miR-2285r_R-2	359516382	359513200
bta-miR-6123_R+1	359516384	359513200
cfa-miR-196b	359516388	359513200
hsa-miR-138-5p	359516390	359513200
hsa-miR-767-5p_R-3	359516392	359513200
mdo-miR-22-3p_R+1	359516394	359513200
oar-miR-22-3p_R+1	359516396	359513200
ppy-miR-1260b_R+2_1ss9AG	359516398	359513200
aja-miR-143_1ss22GT	359516402	359513202
bta-miR-204	359516404	359513202
cgr-miR-142-3p_L+1R+1	359516408	359513202
hsa-miR-185-3p_L+1R-1_1ss22TC	359516410	359513202
hsa-miR-204-5p	359516412	359513202
hsa-miR-299-3p_1ss10TC	359516418	359513202
mmu-miR-22-5p_R-1	359516420	359513202
bta-miR-182	359516424	359513204
bta-miR-96	359516428	359513204
mdo-miR-22-3p_R+1	359516430	359513204
oar-miR-22-3p_R+1	359516434	359513204
ppy-miR-1260b_R+2_1ss9AG	359516436	359513204
bta-miR-182	359516440	359513206
bta-miR-320a	359516442	359513206
bta-miR-545-3p_L-1R+1	359516444	359513206
cfa-miR-145	359516446	359513206
cgr-miR-142-3p_L+1R+1	359516450	359513206
cgr-miR-200c	359516452	359513206
hsa-miR-138-5p	359516456	359513206
hsa-miR-143-5p_1ss22TA	359516458	359513206
hsa-miR-767-5p_R-3	359516464	359513206
mdo-miR-22-3p_R+1	359516466	359513206
oan-miR-429-3p_R+2	359516468	359513206
oar-miR-22-3p_R+1	359516472	359513206
PC-5p-203577_2	359516474	359513208
bta-miR-6123_R+1	359516478	359513208
PC-5p-6424_145	359516484	359513210
bta-miR-339a_R+1	359516490	359513210
bta-miR-6529	359516494	359513210
bta-mir-2887-2-p5_1ss7AC	359516496	359513210
oar-miR-10a_R+1_1ss12TA	359516498	359513210
oar-miR-10b_L+1R-1	359516502	359513210
hsa-miR-767-5p_R-3	359516504	359513214
ppy-miR-1260b_R+2_1ss9AG	359516506	359513214
PC-5p-6424_145	359516514	359513218
bta-miR-132	359516518	359513218
bta-miR-677_R+1	359516520	359513218
bta-mir-2887-2-p5_1ss7AC	359516524	359513218
hsa-miR-141-5p_1ss11TC	359516528	359513218
hsa-miR-184	359516530	359513218
hsa-miR-185-3p_L+1R-1_1ss22TC	359516534	359513218
hsa-miR-187-3p_R+1	359516536	359513218
hsa-miR-212-3p	359516540	359513218
hsa-miR-4792_L+1R+1_1ss10GT	359516542	359513218
PC-3p-36269_24	359516544	359513224
PC-5p-26648_38	359516546	359513224
bta-miR-2285r_R-2	359516550	359513224
ppy-miR-1260b_R+2_1ss9AG	359516560	359513224
PC-3p-25064_36	359516564	359513228
PC-3p-36269_24	359516566	359513228
PC-3p-82208_8	359516568	359513228
PC-5p-6424_145	359516572	359513228
aja-miR-143_1ss22GT	359516574	359513228
bta-miR-204	359516580	359513228
bta-miR-339a_R+1	359516584	359513228
bta-miR-340	359516588	359513228
hsa-miR-122-5p_R-1	359516590	359513228
hsa-miR-138-5p	359516592	359513228
hsa-miR-204-5p	359516596	359513228
hsa-miR-340-3p_R+1	359516598	359513228
hsa-miR-34a-5p	359516600	359513228
hsa-miR-34c-5p	359516602	359513228
hsa-miR-449a	359516604	359513228
mmu-miR-503-5p	359516606	359513228
ppy-miR-1260b_R+2_1ss9AG	359516608	359513228
PC-5p-2673_284	359516610	359513236
bta-miR-339a_R+1	359516612	359513236
hsa-miR-141-5p_1ss11TC	359516616	359513236
hsa-miR-335-3p	359516620	359513236
ppy-miR-1260b_R+2_1ss9AG	359516624	359513236
PC-3p-36269_24	359516626	359513240
cfa-miR-196b	359516628	359513240
cgr-miR-139-3p	359516630	359513240
hsa-miR-139-3p	359516632	359513240
hsa-miR-153-5p_L+1_2ss15G-16TC	359516634	359513240
PC-3p-36269_24	359516636	359513242
PC-5p-2673_284	359516638	359513242
PC-5p-94605_6	359516646	359513242
bta-miR-182	359516648	359513242
bta-miR-6529	359516650	359513242
hsa-miR-133a-5p	359516652	359513242
hsa-miR-138-5p	359516654	359513242
hsa-miR-187-3p_R+1	359516656	359513242
hsa-miR-299-3p_1ss10TC	359516658	359513242
mmu-miR-503-5p	359516660	359513242
ppy-miR-1260b_R+2_1ss9AG	359516664	359513242
bta-miR-31_R+2	359516666	359513244
hsa-miR-185-3p_L+1R-1_1ss22TC	359516668	359513244
hsa-miR-187-3p_R+1	359516672	359513244
hsa-miR-1_1ss1TC	359516676	359513244
mmu-miR-503-5p	359516680	359513244
oar-miR-10a_R+1_1ss12TA	359516682	359513244
oar-miR-10b_L+1R-1	359516684	359513244
PC-5p-94605_6	359516686	359513250
cfa-miR-145	359516688	359513250
mmu-miR-3963_R+2_1ss1TC	359516690	359513250
hsa-miR-4792_L+1R+1_1ss10GT	359516694	359513254
PC-3p-82208_8	359516698	359513258
PC-5p-108241_6	359516702	359513258
bta-miR-212	359516704	359513258
bta-miR-335_R-1	359516706	359513258
bta-miR-677_R+1	359516708	359513258
hsa-miR-143-5p_1ss22TA	359516714	359513258
hsa-miR-185-3p_L+1R-1_1ss22TC	359516716	359513258
hsa-miR-212-5p	359516720	359513258
hsa-miR-34a-5p	359516722	359513258
hsa-miR-34c-5p	359516724	359513258
hsa-miR-449a	359516726	359513258
hsa-miR-490-5p	359516728	359513258
mdo-miR-22-3p_R+1	359516732	359513258
mmu-miR-22-5p_R-1	359516736	359513258
oar-miR-22-3p_R+1	359516738	359513258
PC-5p-60249_14	359516742	359513260
bta-miR-339a_R+1	359516746	359513260
bta-mir-2887-2-p5_1ss7AC	359516750	359513260
oar-miR-10a_R+1_1ss12TA	359516752	359513260
oar-miR-10b_L+1R-1	359516756	359513260
PC-5p-94605_6	359516758	359513262
bta-miR-339a_R+1	359516760	359513262
bta-miR-677_R+1	359516762	359513262
cfa-miR-196b	359516764	359513262
hsa-miR-138-5p	359516772	359513262
hsa-miR-141-3p_R+1	359516774	359513262
hsa-miR-141-3p_R-1	359516778	359513262
hsa-miR-185-3p_L+1R-1_1ss22TC	359516782	359513262
hsa-miR-767-5p_R-3	359516786	359513262
ppy-miR-1260b_R+2_1ss9AG	359516790	359513262
PC-3p-215602_2	359516792	359513266
PC-3p-82208_8	359516796	359513266
PC-5p-125235_4	359516804	359513266
PC-5p-139329_4	359516806	359513266
PC-5p-2673_284	359516808	359513266
bta-miR-2284ab	359516810	359513266
bta-miR-340	359516812	359513266
cgr-miR-139-3p	359516816	359513266
hsa-miR-138-5p	359516822	359513266
hsa-miR-139-3p	359516824	359513266
hsa-miR-340-3p_R+1	359516826	359513266
hsa-miR-34a-5p	359516830	359513266
hsa-miR-34c-5p	359516834	359513266
hsa-miR-449a	359516836	359513266
hsa-miR-4791_1ss17AT	359516840	359513266
hsa-mir-7641-2-p3_1ss1TC	359516844	359513266
mdo-miR-22-3p_R+1	359516846	359513266
oan-miR-1386_L+4	359516848	359513266
oar-miR-22-3p_R+1	359516850	359513266
PC-5p-139329_4	359516854	359513270
PC-5p-2673_284	359516860	359513270
bta-mir-2887-2-p5_1ss7AC	359516862	359513270
bta-miR-15b	359516864	359513272
rno-miR-147_R-1	359516870	359513272
PC-5p-125235_4	359516874	359513276
PC-5p-94605_6	359516878	359513276
mdo-miR-599-5p_R-2_1ss9TG	359516880	359513276
oar-miR-133_L+1	359516882	359513276
oar-miR-133_L+1R-2	359516884	359513276
ppy-miR-1260b_R+2_1ss9AG	359516892	359513276
ptr-miR-203_L-1R+1	359516896	359513276
PC-5p-139329_4	359516898	359513280
bta-miR-677_R+1	359516900	359513280
bta-miR-96	359516906	359513280
cgr-miR-142-3p_L+1R+1	359516910	359513280
hsa-miR-181c-5p_R+1	359516912	359513280
hsa-miR-377-3p	359516916	359513280
mdo-miR-181b-5p	359516918	359513280
oar-miR-181a	359516920	359513280
oar-miR-758-3p_R+2	359516924	359513280
bta-miR-210_L-1R+1	359516926	359513284
bta-miR-671_R+1	359516928	359513284
bta-mir-2887-2-p5_1ss7AC	359516930	359513284
hsa-miR-141-3p_R+1	359516934	359513284
hsa-miR-141-3p_R-1	359516936	359513284
hsa-miR-26b-3p	359516938	359513284
ssc-miR-671-5p	359516940	359513284
aja-miR-143_1ss22GT	359516944	359513286
bta-miR-15b	359516946	359513286
bta-miR-183_L-1	359516948	359513286
bta-miR-340	359516950	359513286
bta-miR-6123_R+1	359516954	359513286
bta-miR-671_R+1	359516956	359513286
cgr-miR-32-5p	359516960	359513286
hsa-miR-26b-3p	359516964	359513286
hsa-miR-340-3p_R+1	359516966	359513286
oan-miR-1386_L+4	359516968	359513286
ptr-miR-92_R+2	359516970	359513286
ssc-miR-671-5p	359516972	359513286
cgr-miR-139-3p	359516974	359513288
hsa-miR-139-3p	359516976	359513288
bta-miR-2285f_L+1R-1	359516978	359513290
bta-miR-335_R-1	359516980	359513290
bta-miR-6123_R+1	359516984	359513290
bta-miR-677_R+1	359516988	359513290
bta-mir-2887-2-p5_1ss7AC	359516990	359513290
cgr-miR-142-5p_L-2R+1	359516992	359513290
hsa-miR-138-5p	359516998	359513290
hsa-miR-31-3p_R+1	359517002	359513290
oar-miR-154b-3p_L-1	359517006	359513290
bta-miR-6529	359517010	359513292
age-miR-19a_1ss23AT	359517012	359513294
mmu-miR-22-5p_R-1	359517014	359513294
PC-3p-16127_59	359517018	359513298
PC-3p-215602_2	359517026	359513298
PC-3p-82208_8	359517030	359513298
PC-5p-10782_91	359517032	359513298
PC-5p-139329_4	359517034	359513298
PC-5p-20799_45	359517038	359513298
PC-5p-5933_158	359517042	359513298
PC-5p-60249_14	359517046	359513298
PC-5p-6424_145	359517066	359513298
bta-miR-132	359517070	359513298
bta-miR-15b	359517076	359513298
bta-miR-183_L-1	359517078	359513298
bta-miR-31_R+2	359517080	359513298
bta-miR-339a_R+1	359517082	359513298
bta-miR-6529	359517084	359513298
bta-miR-677_R+1	359517094	359513298
bta-mir-2887-2-p5_1ss7AC	359517098	359513298
hsa-miR-122-5p_R-1	359517100	359513298
hsa-miR-138-5p	359517102	359513298
hsa-miR-141-3p_R+1	359517106	359513298
hsa-miR-141-3p_R-1	359517112	359513298
hsa-miR-141-5p_1ss11TC	359517114	359513298
hsa-miR-17-5p	359517118	359513298
hsa-miR-184	359517122	359513298
hsa-miR-190a-5p_R+1	359517124	359513298
hsa-miR-212-3p	359517126	359513298
hsa-miR-26a-1-3p_1ss9TC	359517130	359513298
hsa-miR-34c-3p	359517132	359513298
hsa-miR-374a-3p_R-1_1ss9AG	359517134	359513298
hsa-miR-377-3p	359517136	359513298
hsa-miR-4792_L+1R+1_1ss10GT	359517138	359513298
hsa-miR-490-5p	359517142	359513298
hsa-miR-491-3p	359517144	359513298
hsa-miR-574-5p_R-2	359517146	359513298
mmu-miR-503-5p	359517148	359513298
oar-miR-154b-3p_L-1	359517150	359513298
oar-miR-758-3p_R+2	359517154	359513298
ptr-miR-203_L-1R+1	359517156	359513298
PC-3p-215602_2	359517158	359513300
bta-miR-15b	359517160	359513300
ptr-miR-203_L-1R+1	359517162	359513300
PC-5p-2673_284	359517164	359513304
PC-5p-6424_145	359517168	359513304
bta-miR-339a_R+1	359517170	359513304
cfa-miR-375	359517172	359513304
hsa-miR-141-5p_1ss11TC	359517174	359513304
hsa-miR-143-5p_1ss22TA	359517178	359513304
hsa-miR-491-3p	359517180	359513304
mdo-miR-22-3p_R+1	359517182	359513304
mmu-miR-3968_1ss14AT	359517186	359513304
oar-miR-22-3p_R+1	359517188	359513304
oar-miR-758-3p_R+2	359517190	359513304
PC-3p-25064_36	359517192	359513306
PC-5p-139329_4	359517196	359513306
PC-5p-203577_2	359517200	359513306
PC-5p-26648_38	359517202	359513306
PC-5p-91245_7	359517206	359513306
bta-miR-2284ab	359517208	359513306
bta-miR-2427_L+1R-1	359517210	359513306
bta-miR-490_R+1	359517214	359513306
bta-miR-6529	359517220	359513306
bta-miR-671_R+1	359517228	359513306
bta-miR-677_R+1	359517230	359513306
bta-mir-2887-2-p5_1ss7AC	359517232	359513306
cfa-miR-145	359517234	359513306
cgr-miR-139-3p	359517246	359513306
eca-miR-219-5p_R+2	359517250	359513306
hsa-miR-132-5p	359517252	359513306
hsa-miR-133a-5p	359517256	359513306
hsa-miR-138-5p	359517258	359513306
hsa-miR-139-3p	359517260	359513306
hsa-miR-143-5p_1ss22TA	359517262	359513306
hsa-miR-153-3p	359517266	359513306
hsa-miR-31-3p_R+1	359517270	359513306
hsa-miR-449a	359517272	359513306
mdo-miR-22-3p_R+1	359517274	359513306
mmu-miR-3968_1ss14AT	359517282	359513306
oan-miR-1386_L+4	359517286	359513306
oar-miR-133_L+1	359517288	359513306
oar-miR-133_L+1R-2	359517290	359513306
oar-miR-22-3p_R+1	359517294	359513306
ppy-miR-1260b_R+2_1ss9AG	359517296	359513306
ssc-miR-671-5p	359517298	359513306
bta-miR-490_R+1	359517302	359513310
PC-3p-247920_2	359517306	359513314
PC-3p-25064_36	359517310	359513314
PC-3p-36269_24	359517318	359513314
PC-5p-10782_91	359517324	359513314
PC-5p-125235_4	359517326	359513314
PC-5p-139329_4	359517328	359513314
PC-5p-26648_38	359517330	359513314
PC-5p-6424_145	359517332	359513314
aja-miR-143_1ss22GT	359517340	359513314
bta-miR-132	359517344	359513314
bta-miR-15b	359517348	359513314
bta-miR-204	359517350	359513314
bta-miR-212	359517352	359513314
bta-miR-31_R+2	359517356	359513314
bta-miR-339a_R+1	359517362	359513314
bta-miR-490_R+1	359517364	359513314
bta-miR-6529	359517366	359513314
bta-miR-677_R+1	359517368	359513314
cfa-miR-145	359517372	359513314
hsa-miR-122-5p_R-1	359517374	359513314
hsa-miR-153-3p	359517376	359513314
hsa-miR-17-5p	359517382	359513314
hsa-miR-187-3p_R+1	359517384	359513314
hsa-miR-192-5p	359517388	359513314
hsa-miR-1_1ss1TC	359517394	359513314
hsa-miR-204-5p	359517398	359513314
hsa-miR-212-3p	359517402	359513314
hsa-miR-212-5p	359517404	359513314
hsa-miR-34a-5p	359517406	359513314
hsa-miR-34c-3p	359517410	359513314
hsa-miR-34c-5p	359517414	359513314
hsa-miR-449a	359517418	359513314
hsa-miR-4791_1ss17AT	359517420	359513314
hsa-miR-490-5p	359517422	359513314
hsa-mir-7641-2-p3_1ss1TC	359517426	359513314
oar-miR-133_L+1	359517430	359513314
oar-miR-133_L+1R-2	359517432	359513314
oar-miR-758-3p_R+2	359517436	359513314
ppy-miR-1260b_R+2_1ss9AG	359517440	359513314
bta-miR-212	359517442	359513316
hsa-miR-212-5p	359517446	359513316
hsa-miR-26b-3p	359517448	359513316
hsa-miR-574-5p_R-2	359517450	359513316
ppy-miR-1260b_R+2_1ss9AG	359517452	359513316
bta-miR-339a_R+1	359517454	359513320
bta-miR-340	359517456	359513320
hsa-miR-138-5p	359517458	359513320
hsa-miR-141-3p_R+1	359517462	359513320
hsa-miR-141-3p_R-1	359517466	359513320
hsa-miR-141-5p_1ss11TC	359517468	359513320
hsa-miR-185-3p_L+1R-1_1ss22TC	359517472	359513320
hsa-miR-340-3p_R+1	359517474	359513320
PC-5p-5933_158	359517478	359513324
bta-miR-671_R+1	359517482	359513324
hsa-miR-490-5p	359517492	359513324
ptr-miR-203_L-1R+1	359517496	359513324
ssc-miR-671-5p	359517498	359513324
PC-5p-10782_91	359517502	359513328
PC-5p-2673_284	359517506	359513328
PC-5p-6424_145	359517508	359513328
PC-5p-94605_6	359517512	359513328
bta-miR-212	359517516	359513328
bta-miR-2285r_R-2	359517520	359513328
bta-miR-335_R-1	359517526	359513328
bta-miR-339a_R+1	359517528	359513328
bta-miR-671_R+1	359517532	359513328
bta-mir-2887-2-p5_1ss7AC	359517534	359513328
hsa-miR-122-5p_R-1	359517538	359513328
hsa-miR-132-5p	359517544	359513328
hsa-miR-138-5p	359517546	359513328
hsa-miR-141-5p_1ss11TC	359517548	359513328
hsa-miR-153-5p_L+1_2ss15G-16TC	359517558	359513328
hsa-miR-185-3p_L+1R-1_1ss22TC	359517560	359513328
hsa-miR-212-5p	359517564	359513328
hsa-miR-299-3p_1ss10TC	359517566	359513328
hsa-miR-335-3p	359517572	359513328
hsa-miR-490-5p	359517580	359513328
mmu-miR-6240_R-8_1ss1CA	359517584	359513328
oar-miR-10a_R+1_1ss12TA	359517588	359513328
oar-miR-10b_L+1R-1	359517592	359513328
ssc-miR-671-5p	359517598	359513328
hsa-miR-181c-5p_R+1	359517602	359513330
hsa-miR-499a-5p	359517606	359513330
mdo-miR-181b-5p	359517610	359513330
oar-miR-181a	359517614	359513330
oar-miR-758-3p_R+2	359517618	359513330
PC-3p-215602_2	359517620	359513336
age-miR-19a_1ss23AT	359517622	359513336
bta-miR-96	359517624	359513336
hsa-miR-153-5p_L+1_2ss15G-16TC	359517628	359513336
bta-miR-132	359517632	359513344
hsa-miR-212-3p	359517634	359513344
PC-5p-2673_284	359517636	359513348
cgr-miR-200c	359517640	359513348
bta-miR-339a_R+1	359517642	359513352
PC-5p-20799_45	359517648	359513354
bta-miR-31_R+2	359517650	359513354
bta-miR-320a	359517654	359513354
hsa-miR-143-5p_1ss22TA	359517658	359513354
hsa-miR-299-3p_1ss10TC	359517660	359513354
hsa-miR-374a-3p_R-1_1ss9AG	359517666	359513354
hsa-miR-377-3p	359517668	359513354
oar-miR-154b-3p_L-1	359517672	359513354
PC-5p-20799_45	359517674	359513356
bta-miR-671_R+1	359517676	359513356
hsa-miR-138-5p	359517680	359513356
hsa-miR-181c-5p_R+1	359517684	359513356
mdo-miR-181b-5p	359517688	359513356
oar-miR-181a	359517692	359513356
ssc-miR-671-5p	359517694	359513356
PC-3p-36269_24	359517696	359513360
PC-5p-139329_4	359517698	359513360
aja-miR-143_1ss22GT	359517704	359513360
bta-miR-31_R+2	359517706	359513360
bta-miR-671_R+1	359517708	359513360
bta-miR-96	359517710	359513360
hsa-miR-138-5p	359517712	359513360
hsa-miR-141-5p_1ss11TC	359517716	359513360
hsa-miR-143-5p_1ss22TA	359517718	359513360
hsa-miR-181c-5p_R+1	359517728	359513360
hsa-miR-574-5p_R-2	359517732	359513360
hsa-miR-767-5p_R-3	359517734	359513360
mdo-miR-181b-5p	359517738	359513360
oar-miR-154b-3p_L-1	359517742	359513360
oar-miR-181a	359517746	359513360
ssc-miR-671-5p	359517748	359513360
PC-3p-247920_2	359517752	359513362
PC-5p-20799_45	359517754	359513362
PC-5p-60249_14	359517756	359513362
bta-miR-132	359517760	359513362
bta-miR-15b	359517762	359513362
bta-miR-204	359517764	359513362
bta-miR-212	359517768	359513362
bta-miR-2285r_R-2	359517770	359513362
bta-miR-2427_L+1R-1	359517772	359513362
bta-miR-335_R-1	359517774	359513362
bta-miR-490_R+1	359517778	359513362
bta-miR-6123_R+1	359517780	359513362
bta-miR-6529	359517784	359513362
ggo-miR-203b	359517786	359513362
hsa-miR-141-3p_R+1	359517790	359513362
hsa-miR-141-3p_R-1	359517794	359513362
hsa-miR-204-5p	359517796	359513362
hsa-miR-212-3p	359517798	359513362
hsa-miR-212-5p	359517802	359513362
hsa-miR-335-3p	359517806	359513362
hsa-miR-34c-3p	359517808	359513362
hsa-miR-377-3p	359517810	359513362
hsa-miR-499a-5p	359517814	359513362
mmu-miR-22-5p_R-1	359517818	359513362
mmu-miR-503-5p	359517820	359513362
ppy-miR-1260b_R+2_1ss9AG	359517822	359513362
ptr-miR-203_L-1R+1	359517824	359513362
bta-miR-204	359517826	359513364
bta-miR-2427_L+1R-1	359517828	359513364
bta-miR-31_R+2	359517832	359513364
bta-miR-490_R+1	359517836	359513364
hsa-miR-141-3p_R+1	359517838	359513364
hsa-miR-141-3p_R-1	359517842	359513364
hsa-miR-141-5p_1ss11TC	359517848	359513364
hsa-miR-204-5p	359517852	359513364
hsa-miR-34c-3p	359517854	359513364
hsa-miR-499a-5p	359517856	359513364
oar-miR-758-3p_R+2	359517858	359513364
ppy-miR-1260b_R+2_1ss9AG	359517864	359513364
ptr-miR-203_L-1R+1	359517868	359513364
PC-5p-20799_45	359517870	359513366
bta-miR-132	359517874	359513366
bta-miR-204	359517876	359513366
bta-miR-6123_R+1	359517880	359513366
bta-miR-6529	359517884	359513366
bta-miR-671_R+1	359517886	359513366
ggo-miR-203b	359517888	359513366
hsa-miR-141-3p_R+1	359517896	359513366
hsa-miR-141-3p_R-1	359517900	359513366
hsa-miR-204-5p	359517904	359513366
hsa-miR-212-3p	359517906	359513366
hsa-miR-28-3p_1ss11TA	359517910	359513366
hsa-miR-335-3p	359517914	359513366
hsa-miR-491-3p	359517918	359513366
mdo-miR-599-5p_R-2_1ss9TG	359517920	359513366
mmu-miR-3968_1ss14AT	359517926	359513366
ppy-miR-1260b_R+2_1ss9AG	359517932	359513366
ptr-miR-203_L-1R+1	359517934	359513366
ssc-miR-671-5p	359517940	359513366
bta-miR-204	359517944	359513368
bta-miR-6529	359517952	359513368
bta-miR-671_R+1	359517958	359513368
hsa-miR-204-5p	359517962	359513368
hsa-miR-28-3p_1ss11TA	359517968	359513368
hsa-miR-491-3p	359517974	359513368
mdo-miR-599-5p_R-2_1ss9TG	359517978	359513368
mmu-miR-22-5p_R-1	359517982	359513368
mmu-miR-3968_1ss14AT	359517984	359513368
ptr-miR-203_L-1R+1	359517992	359513368
ssc-miR-671-5p	359518002	359513368
PC-3p-16127_59	359518004	359513370
PC-3p-25064_36	359518006	359513370
PC-5p-5933_158	359518008	359513370
PC-5p-60249_14	359518012	359513370
bta-miR-15b	359518014	359513370
bta-miR-204	359518016	359513370
bta-miR-2285r_R-2	359518022	359513370
bta-miR-2427_L+1R-1	359518024	359513370
bta-miR-31_R+2	359518028	359513370
bta-miR-335_R-1	359518030	359513370
bta-miR-6123_R+1	359518032	359513370
bta-miR-671_R+1	359518034	359513370
bta-mir-2284z-4-p5_1ss1AG	359518040	359513370
cgr-miR-32-5p	359518042	359513370
eca-miR-219-5p_R+2	359518044	359513370
hsa-miR-141-3p_R+1	359518046	359513370
hsa-miR-141-3p_R-1	359518050	359513370
hsa-miR-141-5p_1ss11TC	359518054	359513370
hsa-miR-143-5p_1ss22TA	359518058	359513370
hsa-miR-181c-5p_R+1	359518062	359513370
hsa-miR-185-3p_L+1R-1_1ss22TC	359518066	359513370
hsa-miR-1_1ss1TC	359518068	359513370
hsa-miR-200a-5p	359518074	359513370
hsa-miR-204-5p	359518076	359513370
hsa-miR-24-1-5p_L+1_3ss17TA19TC20-A	359518078	359513370
hsa-miR-28-3p_1ss11TA	359518086	359513370
hsa-miR-299-3p_1ss10TC	359518088	359513370
hsa-miR-335-3p	359518092	359513370
hsa-miR-34c-3p	359518098	359513370
hsa-miR-377-3p	359518100	359513370
hsa-miR-499a-5p	359518104	359513370
mdo-miR-181b-5p	359518108	359513370
mmu-miR-22-5p_R-1	359518110	359513370
mmu-miR-6240_R-8_1ss1CA	359518112	359513370
oar-miR-181a	359518114	359513370
ptr-miR-203_L-1R+1	359518122	359513370
ssc-miR-671-5p	359518126	359513370
PC-5p-203577_2	359518130	359513372
bta-miR-132	359518134	359513372
hsa-miR-212-3p	359518136	359513372
hsa-miR-299-3p_1ss10TC	359518140	359513372
bta-miR-204	359518146	359513374
hsa-miR-141-3p_R+1	359518150	359513374
hsa-miR-141-3p_R-1	359518152	359513374
hsa-miR-1_1ss1TC	359518156	359513374
hsa-miR-204-5p	359518160	359513374
age-miR-19a_1ss23AT	359518164	359513380
oar-miR-758-3p_R+2	359518166	359513380
hsa-miR-767-5p_R-3	359518168	359513384
PC-5p-6424_145	359518174	359513386
aja-miR-143_1ss22GT	359518176	359513386
bta-miR-31_R+2	359518178	359513390
bta-miR-340	359518182	359513390
bta-miR-6529	359518184	359513390
hsa-miR-122-5p_R-1	359518186	359513390
hsa-miR-340-3p_R+1	359518188	359513390
bta-miR-2285f_L+1R-1	359518190	359513394
bta-miR-2285r_R-2	359518192	359513394
bta-miR-31_R+2	359518196	359513394
hsa-miR-574-5p_R-2	359518198	359513394
hsa-miR-628-3p_L+1	359518200	359513394
mmu-miR-6240_R-8_1ss1CA	359518202	359513394
oar-miR-154b-3p_L-1	359518204	359513394
PC-3p-25064_36	359518208	359513396
PC-5p-108241_6	359518210	359513396
PC-5p-6424_145	359518212	359513396
bta-miR-6529	359518214	359513396
bta-mir-2284z-4-p5_1ss1AG	359518218	359513396
cgr-miR-142-3p_L+1R+1	359518222	359513396
ggo-miR-203b	359518226	359513396
hsa-miR-141-5p_1ss11TC	359518228	359513396
hsa-miR-184	359518230	359513396
hsa-miR-1_1ss1TC	359518234	359513396
hsa-miR-26a-1-3p_1ss9TC	359518236	359513396
hsa-miR-335-3p	359518242	359513396
hsa-miR-490-5p	359518244	359513396
mmu-miR-22-5p_R-1	359518248	359513396
oar-miR-133_L+1	359518252	359513396
oar-miR-133_L+1R-2	359518254	359513396
hsa-miR-1_1ss1TC	359518258	359513398
bta-miR-2285r_R-2	359518260	359513402
hsa-miR-574-5p_R-2	359518262	359513402
mmu-miR-22-5p_R-1	359518264	359513402
PC-3p-215602_2	359518266	359513410
PC-3p-247920_2	359518270	359513410
PC-3p-25064_36	359518272	359513410
PC-3p-61660_13	359518276	359513410
PC-3p-82208_8	359518280	359513410
PC-5p-203577_2	359518282	359513410
PC-5p-5933_158	359518284	359513410
PC-5p-60249_14	359518286	359513410
PC-5p-94605_6	359518288	359513410
aja-miR-143_1ss22GT	359518292	359513410
bta-miR-204	359518296	359513410
bta-miR-2284ab	359518298	359513410
bta-miR-2285f_L+1R-1	359518302	359513410
bta-miR-2285r_R-2	359518304	359513410
bta-miR-335_R-1	359518308	359513410
bta-mir-2284z-4-p5_1ss1AG	359518312	359513410
cgr-miR-139-3p	359518316	359513410
eca-miR-219-5p_R+2	359518318	359513410
ggo-miR-203b	359518322	359513410
hsa-miR-139-3p	359518324	359513410
hsa-miR-141-5p_1ss11TC	359518326	359513410
hsa-miR-143-5p_1ss22TA	359518332	359513410
hsa-miR-153-5p_L+1_2ss15G-16TC	359518334	359513410
hsa-miR-187-3p_R+1	359518338	359513410
hsa-miR-1_1ss1TC	359518342	359513410
hsa-miR-200a-5p	359518346	359513410
hsa-miR-204-5p	359518350	359513410
hsa-miR-299-3p_1ss10TC	359518354	359513410
hsa-miR-335-3p	359518356	359513410
mdo-miR-599-5p_R-2_1ss9TG	359518360	359513410
mmu-miR-22-5p_R-1	359518364	359513410
PC-3p-82208_8	359518368	359513412
PC-5p-10782_91	359518378	359513412
bta-miR-31_R+2	359518380	359513412
bta-miR-490_R+1	359518384	359513412
bta-miR-671_R+1	359518388	359513412
cfa-miR-196b	359518392	359513412
cgr-miR-200c	359518396	359513412
ggo-miR-203b	359518400	359513412
hsa-miR-141-3p_R+1	359518402	359513412
hsa-miR-141-3p_R-1	359518404	359513412
hsa-miR-26a-1-3p_1ss9TC	359518408	359513412
oan-miR-429-3p_R+2	359518410	359513412
ppy-miR-1260b_R+2_1ss9AG	359518414	359513412
ssc-miR-671-5p	359518418	359513412
bta-miR-204	359518424	359513416
bta-miR-545-3p_L-1R+1	359518426	359513416
bta-miR-671_R+1	359518428	359513416
bta-mir-2285m-3-p5_1ss1AG	359518432	359513416
cgr-miR-142-3p_L+1R+1	359518434	359513416
cgr-miR-200c	359518436	359513416
ggo-miR-203b	359518438	359513416
hsa-miR-200a-5p	359518440	359513416
hsa-miR-204-5p	359518444	359513416
hsa-miR-490-5p	359518446	359513416
mdo-miR-22-3p_R+1	359518450	359513416
oan-miR-429-3p_R+2	359518458	359513416
oar-miR-22-3p_R+1	359518460	359513416
ssc-miR-671-5p	359518466	359513416
bta-mir-2285m-3-p5_1ss1AG	359518472	359513420
ggo-miR-203b	359518474	359513420
hsa-miR-181c-5p_R+1	359518478	359513420
hsa-miR-200a-5p	359518484	359513420
mdo-miR-181b-5p	359518488	359513420
oar-miR-181a	359518492	359513420
bta-miR-132	359518496	359513424
bta-miR-545-3p_L-1R+1	359518500	359513424
bta-miR-6529	359518504	359513424
hsa-miR-212-3p	359518520	359513424
hsa-miR-491-3p	359518524	359513424
mmu-miR-503-5p	359518526	359513424
oar-miR-154b-3p_L-1	359518530	359513424
PC-3p-215602_2	359518532	359513426
age-miR-19a_1ss23AT	359518534	359513426
bta-miR-2285r_R-2	359518540	359513426
bta-miR-31_R+2	359518544	359513426
hsa-miR-122-5p_R-1	359518548	359513426
hsa-miR-4792_L+1R+1_1ss10GT	359518552	359513426
hsa-miR-574-5p_R-2	359518556	359513426
PC-3p-25064_36	359518558	359513428
PC-5p-139329_4	359518560	359513428
PC-5p-203577_2	359518562	359513428
aja-miR-143_1ss22GT	359518566	359513428
bta-miR-212	359518568	359513428
bta-miR-2284d_L-1R+1_1ss10GA	359518572	359513428
bta-miR-31_R+2	359518574	359513428
bta-miR-339a_R+1	359518576	359513428
bta-mir-2284z-4-p5_1ss1AG	359518580	359513428
hsa-miR-138-5p	359518582	359513428
hsa-miR-153-5p_L+1_2ss15G-16TC	359518584	359513428
hsa-miR-192-5p	359518588	359513428
hsa-miR-212-5p	359518592	359513428
PC-3p-16127_59	359518594	359513430
PC-3p-25064_36	359518598	359513430
PC-5p-125235_4	359518602	359513430
PC-5p-20799_45	359518604	359513430
aja-miR-143_1ss22GT	359518608	359513430
bta-miR-2285f_L+1R-1	359518612	359513430
ggo-miR-203b	359518622	359513430
hsa-miR-138-5p	359518626	359513430
hsa-miR-141-5p_1ss11TC	359518628	359513430
hsa-miR-185-3p_L+1R-1_1ss22TC	359518630	359513430
mmu-miR-3968_1ss14AT	359518632	359513430
ppy-miR-1260b_R+2_1ss9AG	359518636	359513430
PC-5p-203577_2	359518638	359513432
bta-miR-6123_R+1	359518640	359513432
hsa-miR-141-5p_1ss11TC	359518642	359513432
hsa-miR-34a-5p	359518648	359513432
hsa-miR-34c-5p	359518650	359513432
hsa-miR-449a	359518654	359513432
hsa-miR-490-5p	359518656	359513432
PC-3p-61660_13	359518660	359513434
PC-5p-125235_4	359518662	359513434
PC-5p-139329_4	359518666	359513434
PC-5p-94605_6	359518670	359513434
aja-miR-143_1ss22GT	359518674	359513434
bta-miR-132	359518678	359513434
bta-miR-183_L-1	359518682	359513434
cfa-miR-196b	359518684	359513434
hsa-miR-122-5p_R-1	359518688	359513434
hsa-miR-132-5p	359518692	359513434
hsa-miR-138-5p	359518694	359513434
hsa-miR-141-5p_1ss11TC	359518696	359513434
hsa-miR-153-5p_L+1_2ss15G-16TC	359518700	359513434
hsa-miR-26b-3p	359518704	359513434
hsa-miR-767-5p_R-3	359518706	359513434
oar-miR-154b-3p_L-1	359518708	359513434
PC-3p-25064_36	359518710	359513438
PC-3p-36269_24	359518712	359513438
PC-5p-139329_4	359518714	359513438
PC-5p-203577_2	359518716	359513438
bta-miR-132	359518718	359513438
bta-miR-204	359518722	359513438
bta-miR-212	359518724	359513438
bta-miR-2284ab	359518726	359513438
bta-miR-31_R+2	359518730	359513438
bta-miR-320a	359518734	359513438
bta-miR-339a_R+1	359518740	359513438
bta-miR-545-3p_L-1R+1	359518742	359513438
bta-miR-6529	359518744	359513438
bta-miR-677_R+1	359518748	359513438
cfa-miR-145	359518750	359513438
cgr-miR-101b-3p_1ss22GT	359518754	359513438
cgr-miR-32-3p	359518756	359513438
cgr-miR-32-5p	359518760	359513438
hsa-miR-133a-5p	359518764	359513438
hsa-miR-141-3p_R+1	359518766	359513438
hsa-miR-141-3p_R-1	359518768	359513438
hsa-miR-153-5p_L+1_2ss15G-16TC	359518774	359513438
hsa-miR-184	359518776	359513438
hsa-miR-1_1ss1TC	359518780	359513438
hsa-miR-204-5p	359518782	359513438
hsa-miR-212-3p	359518784	359513438
hsa-miR-212-5p	359518788	359513438
hsa-miR-26a-1-3p_1ss9TC	359518792	359513438
hsa-miR-26b-3p	359518796	359513438
hsa-miR-299-3p_1ss10TC	359518798	359513438
hsa-miR-31-3p_R+1	359518802	359513438
hsa-miR-335-3p	359518804	359513438
hsa-miR-34a-5p	359518806	359513438
hsa-miR-34c-5p	359518812	359513438
hsa-miR-449a	359518814	359513438
hsa-miR-767-5p_R-3	359518816	359513438
hsa-mir-7641-2-p3_1ss1TC	359518820	359513438
oar-miR-10a_R+1_1ss12TA	359518822	359513438
oar-miR-10b_L+1R-1	359518826	359513438
oar-miR-133_L+1	359518828	359513438
oar-miR-133_L+1R-2	359518832	359513438
oar-miR-26a	359518834	359513438
oar-miR-26b_R+1	359518838	359513438
ppy-miR-1260b_R+2_1ss9AG	359518844	359513438
ptr-miR-203_L-1R+1	359518846	359513438
ptr-miR-92_R+2	359518848	359513438
PC-3p-25064_36	359518852	359513440
PC-3p-36269_24	359518854	359513440
PC-5p-139329_4	359518856	359513440
PC-5p-203577_2	359518860	359513440
bta-miR-132	359518864	359513440
bta-miR-204	359518866	359513440
bta-miR-212	359518870	359513440
bta-miR-2284ab	359518872	359513440
bta-miR-2285f_L+1R-1	359518876	359513440
bta-miR-31_R+2	359518878	359513440
bta-miR-320a	359518880	359513440
bta-miR-339a_R+1	359518882	359513440
bta-miR-545-3p_L-1R+1	359518886	359513440
bta-miR-6529	359518890	359513440
bta-miR-677_R+1	359518894	359513440
bta-mir-2284z-4-p5_1ss1AG	359518898	359513440
bta-mir-2285o-3-p5_1ss12TC	359518904	359513440
cgr-miR-101b-3p_1ss22GT	359518906	359513440
cgr-miR-32-3p	359518908	359513440
cgr-miR-32-5p	359518916	359513440
hsa-miR-133a-5p	359518918	359513440
hsa-miR-141-3p_R+1	359518920	359513440
hsa-miR-141-3p_R-1	359518922	359513440
hsa-miR-153-5p_L+1_2ss15G-16TC	359518924	359513440
hsa-miR-184	359518928	359513440
hsa-miR-1_1ss1TC	359518932	359513440
hsa-miR-204-5p	359518936	359513440
hsa-miR-212-3p	359518940	359513440
hsa-miR-212-5p	359518944	359513440
hsa-miR-26a-1-3p_1ss9TC	359518946	359513440
hsa-miR-26b-3p	359518950	359513440
hsa-miR-299-3p_1ss10TC	359518954	359513440
hsa-miR-31-3p_R+1	359518956	359513440
hsa-miR-335-3p	359518960	359513440
hsa-miR-34a-5p	359518964	359513440
hsa-miR-34c-3p	359518966	359513440
hsa-miR-34c-5p	359518968	359513440
hsa-miR-449a	359518974	359513440
hsa-miR-767-5p_R-3	359518978	359513440
hsa-mir-7641-2-p3_1ss1TC	359518980	359513440
mmu-miR-6240_R-8_1ss1CA	359518986	359513440
oar-miR-10a_R+1_1ss12TA	359518988	359513440
oar-miR-10b_L+1R-1	359518992	359513440
oar-miR-133_L+1	359518998	359513440
oar-miR-133_L+1R-2	359519000	359513440
oar-miR-26a	359519002	359513440
oar-miR-26b_R+1	359519006	359513440
ppy-miR-1260b_R+2_1ss9AG	359519010	359513440
ptr-miR-92_R+2	359519014	359513440
PC-3p-25064_36	359519016	359513444
PC-5p-139329_4	359519018	359513444
bta-miR-132	359519022	359513444
bta-miR-204	359519026	359513444
bta-miR-212	359519028	359513444
bta-miR-2284ab	359519030	359513444
bta-miR-31_R+2	359519034	359513444
bta-miR-320a	359519036	359513444
bta-miR-339a_R+1	359519040	359513444
bta-miR-6529	359519042	359513444
bta-miR-677_R+1	359519044	359513444
cfa-miR-145	359519046	359513444
cgr-miR-101b-3p_1ss22GT	359519048	359513444
cgr-miR-32-5p	359519050	359513444
hsa-miR-133a-5p	359519056	359513444
hsa-miR-141-3p_R+1	359519058	359513444
hsa-miR-141-3p_R-1	359519060	359513444
hsa-miR-143-5p_1ss22TA	359519064	359513444
hsa-miR-153-5p_L+1_2ss15G-16TC	359519066	359513444
hsa-miR-184	359519068	359513444
hsa-miR-185-3p_L+1R-1_1ss22TC	359519072	359513444
hsa-miR-192-5p	359519076	359513444
hsa-miR-204-5p	359519078	359513444
hsa-miR-212-3p	359519080	359513444
hsa-miR-212-5p	359519084	359513444
hsa-miR-26b-3p	359519086	359513444
hsa-miR-299-3p_1ss10TC	359519088	359513444
hsa-miR-34c-5p	359519092	359513444
hsa-miR-449a	359519096	359513444
hsa-miR-490-5p	359519098	359513444
hsa-miR-767-5p_R-3	359519100	359513444
oar-miR-26a	359519102	359513444
oar-miR-26b_R+1	359519104	359513444
ptr-miR-92_R+2	359519106	359513444
PC-3p-36269_24	359519110	359513450
PC-5p-10782_91	359519116	359513450
PC-5p-6424_145	359519120	359513450
age-miR-19a_1ss23AT	359519122	359513450
aja-miR-143_1ss22GT	359519124	359513450
bta-miR-15b	359519128	359513450
bta-miR-204	359519130	359513450
bta-miR-2285f_L+1R-1	359519132	359513450
bta-miR-320a	359519136	359513450
bta-miR-671_R+1	359519140	359513450
bta-miR-677_R+1	359519142	359513450
bta-miR-96	359519148	359513450
cfa-miR-145	359519150	359513450
hsa-miR-122-5p_R-1	359519152	359513450
hsa-miR-153-5p_L+1_2ss15G-16TC	359519154	359513450
hsa-miR-1_1ss1TC	359519158	359513450
hsa-miR-204-5p	359519160	359513450
hsa-miR-24-1-5p_L+1_3ss17TA19TC20-A	359519166	359513450
hsa-miR-767-5p_R-3	359519172	359513450
ppy-miR-1260b_R+2_1ss9AG	359519174	359513450
ptr-miR-203_L-1R+1	359519178	359513450
ssc-miR-671-5p	359519180	359513450
PC-5p-2673_284	359519188	359513454
bta-miR-2478_L+2	359519190	359513454
hsa-miR-122-5p_R-1	359519194	359513454
mdo-miR-599-5p_R-2_1ss9TG	359519198	359513454
bta-miR-2284d_L-1R+1_1ss10GA	359519200	359513456
bta-miR-340	359519204	359513456
cfa-miR-145	359519206	359513456
hsa-miR-340-3p_R+1	359519212	359513456
hsa-miR-377-3p	359519222	359513456
mmu-miR-3968_1ss14AT	359519224	359513458
aja-miR-143_1ss22GT	359519226	359513462
bta-miR-2284d_L-1R+1_1ss10GA	359519230	359513462
bta-miR-320a	359519232	359513462
bta-miR-545-3p_L-1R+1	359519236	359513462
hsa-miR-9-3p_L-1R+1	359519238	359513462
oar-miR-133_L+1	359519240	359513462
oar-miR-133_L+1R-2	359519244	359513462
hsa-miR-34a-5p	359519246	359513466
hsa-miR-34c-5p	359519252	359513466
hsa-miR-449a	359519256	359513466
bta-miR-6123_R+1	359519258	359513470
bta-mir-2887-2-p5_1ss7AC	359519262	359513470
PC-3p-36269_24	359519266	359513478
PC-3p-82208_8	359519270	359513478
PC-5p-26648_38	359519272	359513478
PC-5p-94605_6	359519274	359513478
bta-miR-204	359519278	359513478
bta-mir-2887-2-p5_1ss7AC	359519282	359513478
hsa-miR-138-5p	359519286	359513478
hsa-miR-204-5p	359519290	359513478
PC-3p-36269_24	359519292	359513482
PC-3p-61660_13	359519294	359513482
PC-5p-94605_6	359519296	359513482
bta-miR-15b	359519298	359513482
bta-miR-212	359519304	359513482
hsa-miR-212-5p	359519306	359513482
hsa-miR-26b-3p	359519308	359513482
ppy-miR-1260b_R+2_1ss9AG	359519310	359513482
PC-3p-36269_24	359519312	359513486
[truncated: 63,536 more rows]
