# Supplementary material for: Identification and Profiling of microRNAs in Goat Endometrium during Embryo Implantation
Source: PLoS One. 2015 Apr 17;10(4):e0122202. doi: 10.1371/journal.pone.0122202 (PMC4401794; doi:10.1371/journal.pone.0122202)
Supplement: S5 Table — (XLS) [file pone.0122202.s005.xls]

## Sheet: Table S5 
NOTE	TS gene number: the number of particular GO annotated genes in genome
	S gene number: the number of particular GO annotated genes expressed differentially in TS gene
	TB gene number: the number of GO annotated genes in genome
	B gene number: the number of differentially expressed genes in TB genes.
Table S5 Target Enrichment Analysis of GO
GO Id	Functional Classification	GO term	S gene number	TS gene number	B gene number	TB gene number	Pvalue of Fisher's Exact Test
GO:0005634	cellular_component	nucleus	686	2266	10756	39698	0.000282571
GO:0043153	biological_process	entrainment of circadian clock by photoperiod	4	2266	9	39698	0.00105765
GO:0004064	molecular_function	arylesterase activity	5	2266	19	39698	0.00357552
GO:0016192	biological_process	vesicle-mediated transport	56	2266	678	39698	0.00381723
GO:0008624	biological_process	induction of apoptosis by extracellular signals	9	2266	57	39698	0.00474852
GO:0032922	biological_process	circadian regulation of gene expression	4	2266	13	39698	0.00499243
GO:0004792	molecular_function	thiosulfate sulfurtransferase activity	4	2266	13	39698	0.00499243
GO:0019439	biological_process	aromatic compound catabolic process	4	2266	14	39698	0.00667665
GO:0005730	cellular_component	nucleolus	91	2266	1238	39698	0.00840459
GO:0031047	biological_process	gene silencing by RNA	12	2266	96	39698	0.00848924
GO:0036002	molecular_function	pre-mRNA binding	2	2266	3	39698	0.00939914
GO:0032055	biological_process	negative regulation of translation in response to stress	2	2266	3	39698	0.00939914
GO:0051403	biological_process	stress-activated MAPK cascade	2	2266	3	39698	0.00939914
GO:0016740	molecular_function	transferase activity	116	2266	1640	39698	0.0102399
GO:0035278	biological_process	negative regulation of translation involved in gene silencing by miRNA	5	2266	24	39698	0.0103105
GO:0046621	biological_process	negative regulation of organ growth	5	2266	24	39698	0.0103105
GO:0004058	molecular_function	aromatic-L-amino-acid decarboxylase activity	3	2266	9	39698	0.0120286
GO:0046822	biological_process	regulation of nucleocytoplasmic transport	3	2266	9	39698	0.0120286
GO:0030262	biological_process	apoptotic nuclear change	5	2266	25	39698	0.0122942
GO:0006098	biological_process	pentose-phosphate shunt	6	2266	35	39698	0.0133895
GO:0004527	molecular_function	exonuclease activity	13	2266	115	39698	0.0142004
GO:0006839	biological_process	mitochondrial transport	5	2266	26	39698	0.0145211
GO:0071044	biological_process	histone mRNA catabolic process	6	2266	38	39698	0.0197082
GO:0032092	biological_process	positive regulation of protein binding	6	2266	38	39698	0.0197082
GO:0000289	biological_process	nuclear-transcribed mRNA poly(A) tail shortening	5	2266	28	39698	0.0197504
GO:0019894	molecular_function	kinesin binding	4	2266	19	39698	0.0205958
GO:0051974	biological_process	negative regulation of telomerase activity	3	2266	11	39698	0.0216885
GO:0031062	biological_process	positive regulation of histone methylation	3	2266	11	39698	0.0216885
GO:0000075	biological_process	cell cycle checkpoint	7	2266	50	39698	0.0227048
GO:0043499	molecular_function	eukaryotic cell surface binding	5	2266	29	39698	0.0227731
GO:0005737	cellular_component	cytoplasm	732	2266	12072	39698	0.0234575
GO:0004197	molecular_function	cysteine-type endopeptidase activity	11	2266	99	39698	0.025674
GO:0008219	biological_process	cell death	11	2266	100	39698	0.0274132
GO:0002687	biological_process	positive regulation of leukocyte migration	3	2266	12	39698	0.0277118
GO:0070095	molecular_function	fructose-6-phosphate binding	2	2266	5	39698	0.0290102
GO:0006886	biological_process	intracellular protein transport	52	2266	697	39698	0.0304648
GO:0006783	biological_process	heme biosynthetic process	7	2266	54	39698	0.0331229
GO:0006402	biological_process	mRNA catabolic process	5	2266	32	39698	0.0335724
GO:0046966	molecular_function	thyroid hormone receptor binding	5	2266	32	39698	0.0335724
GO:0003945	molecular_function	N-acetyllactosamine synthase activity	4	2266	22	39698	0.0339571
GO:0003831	molecular_function	beta-N-acetylglucosaminylglycopeptide beta-1,4-galactosyltransferase activity	4	2266	22	39698	0.0339571
GO:0060135	biological_process	maternal process involved in female pregnancy	3	2266	13	39698	0.0345276
GO:0019784	molecular_function	NEDD8-specific protease activity	3	2266	13	39698	0.0345276
GO:0006654	biological_process	phosphatidic acid biosynthetic process	3	2266	13	39698	0.0345276
GO:0004175	molecular_function	endopeptidase activity	7	2266	55	39698	0.0361527
GO:0001841	biological_process	neural tube formation	5	2266	33	39698	0.0377703
GO:0008601	molecular_function	protein phosphatase type 2A regulator activity	6	2266	44	39698	0.0378169
GO:0071013	cellular_component	catalytic step 2 spliceosome	18	2266	200	39698	0.0381153
GO:0004649	molecular_function	poly(ADP-ribose) glycohydrolase activity	4	2266	23	39698	0.0393044
GO:0005545	molecular_function	1-phosphatidylinositol binding	4	2266	23	39698	0.0393044
GO:0005798	cellular_component	Golgi-associated vesicle	7	2266	56	39698	0.0393598
GO:0005975	biological_process	carbohydrate metabolic process	31	2266	391	39698	0.0415006
GO:0000120	cellular_component	RNA polymerase I transcription factor complex	2	2266	6	39698	0.0418854
GO:0006360	biological_process	transcription from RNA polymerase I promoter	2	2266	6	39698	0.0418854
GO:0035928	biological_process	rRNA import into mitochondrion	2	2266	6	39698	0.0418854
GO:0051029	biological_process	rRNA transport	2	2266	6	39698	0.0418854
GO:0046395	biological_process	carboxylic acid catabolic process	2	2266	6	39698	0.0418854
GO:0016779	molecular_function	nucleotidyltransferase activity	21	2266	245	39698	0.042052
GO:0030690	cellular_component	Noc1p-Noc2p complex	3	2266	14	39698	0.0421234
GO:0001776	biological_process	leukocyte homeostasis	3	2266	14	39698	0.0421234
GO:0030511	biological_process	positive regulation of transforming growth factor beta receptor signaling pathway	3	2266	14	39698	0.0421234
GO:0004616	molecular_function	phosphogluconate dehydrogenase (decarboxylating) activity	5	2266	34	39698	0.0422749
GO:0030423	biological_process	targeting of mRNA for destruction involved in RNA interference	5	2266	34	39698	0.0422749
GO:0003899	molecular_function	DNA-directed RNA polymerase activity	15	2266	161	39698	0.0426343
GO:0008060	molecular_function	ARF GTPase activator activity	10	2266	95	39698	0.0445461
GO:0032312	biological_process	regulation of ARF GTPase activity	10	2266	95	39698	0.0445461
GO:0004198	molecular_function	calcium-dependent cysteine-type endopeptidase activity	4	2266	24	39698	0.0451032
GO:0043306	biological_process	positive regulation of mast cell degranulation	4	2266	24	39698	0.0451032
GO:0004652	molecular_function	polynucleotide adenylyltransferase activity	5	2266	35	39698	0.0470891
GO:0004003	molecular_function	ATP-dependent DNA helicase activity	6	2266	47	39698	0.0498816
GO:0031572	biological_process	G2/M transition DNA damage checkpoint	6	2266	47	39698	0.0498816
GO:0003723	molecular_function	RNA binding	92	2266	1357	39698	0.0499758
GO:0003743	molecular_function	translation initiation factor activity	23	2266	279	39698	0.0500587
GO:0072357	cellular_component	PTW/PP1 phosphatase complex	3	2266	15	39698	0.0504797
GO:0004614	molecular_function	phosphoglucomutase activity	3	2266	15	39698	0.0504797
GO:0002076	biological_process	osteoblast development	3	2266	15	39698	0.0504797
GO:0043171	biological_process	peptide catabolic process	3	2266	15	39698	0.0504797
GO:0019255	biological_process	glucose 1-phosphate metabolic process	3	2266	15	39698	0.0504797
GO:0071260	biological_process	cellular response to mechanical stimulus	10	2266	98	39698	0.0531178
GO:0008104	biological_process	protein localization	6	2266	48	39698	0.0543706
GO:0005989	biological_process	lactose biosynthetic process	2	2266	7	39698	0.0564543
GO:0016783	molecular_function	sulfurtransferase activity	2	2266	7	39698	0.0564543
GO:0046975	molecular_function	histone methyltransferase activity (H3-K36 specific)	2	2266	7	39698	0.0564543
GO:0006121	biological_process	mitochondrial electron transport, succinate to ubiquinone	2	2266	7	39698	0.0564543
GO:0042292	molecular_function	URM1 activating enzyme activity	2	2266	7	39698	0.0564543
GO:0018293	biological_process	protein-FAD linkage	2	2266	7	39698	0.0564543
GO:0010452	biological_process	histone H3-K36 methylation	2	2266	7	39698	0.0564543
GO:0000461	biological_process	endonucleolytic cleavage to generate mature 3'-end of SSU-rRNA from (SSU-rRNA, 5.8S rRNA, LSU-rRNA)	2	2266	7	39698	0.0564543
GO:0018027	biological_process	peptidyl-lysine dimethylation	2	2266	7	39698	0.0564543
GO:0018192	biological_process	enzyme active site formation via L-cysteine persulfide	2	2266	7	39698	0.0564543
GO:0000993	molecular_function	RNA polymerase II core binding	2	2266	7	39698	0.0564543
GO:0008097	molecular_function	5S rRNA binding	2	2266	7	39698	0.0564543
GO:0009991	biological_process	response to extracellular stimulus	2	2266	7	39698	0.0564543
GO:0000447	biological_process	endonucleolytic cleavage in ITS1 to separate SSU-rRNA from 5.8S rRNA and LSU-rRNA from tricistronic rRNA transcript (SSU-rRNA, 5.8S rRNA, LSU-rRNA)	2	2266	7	39698	0.0564543
GO:0004461	molecular_function	lactose synthase activity	2	2266	7	39698	0.0564543
GO:0004385	molecular_function	guanylate kinase activity	1	2266	1	39698	0.057081
GO:0050115	molecular_function	myosin-light-chain-phosphatase activity	1	2266	1	39698	0.057081
GO:0017018	molecular_function	myosin phosphatase activity	1	2266	1	39698	0.057081
GO:0019870	molecular_function	potassium channel inhibitor activity	1	2266	1	39698	0.057081
GO:0006163	biological_process	purine nucleotide metabolic process	1	2266	1	39698	0.057081
GO:0005164	molecular_function	tumor necrosis factor receptor binding	4	2266	26	39698	0.0580491
GO:0000400	molecular_function	four-way junction DNA binding	4	2266	26	39698	0.0580491
GO:0019212	molecular_function	phosphatase inhibitor activity	4	2266	26	39698	0.0580491
GO:0030225	biological_process	macrophage differentiation	3	2266	16	39698	0.0595718
GO:0043516	biological_process	regulation of DNA damage response, signal transduction by p53 class mediator	3	2266	16	39698	0.0595718
GO:0030868	cellular_component	smooth endoplasmic reticulum membrane	3	2266	16	39698	0.0595718
GO:0004535	molecular_function	poly(A)-specific ribonuclease activity	3	2266	16	39698	0.0595718
GO:0004300	molecular_function	enoyl-CoA hydratase activity	3	2266	16	39698	0.0595718
GO:0001933	biological_process	negative regulation of protein phosphorylation	8	2266	74	39698	0.0597626
GO:0006397	biological_process	mRNA processing	56	2266	793	39698	0.0601655
GO:0047485	molecular_function	protein N-terminus binding	12	2266	128	39698	0.0623693
GO:0051721	molecular_function	protein phosphatase 2A binding	5	2266	38	39698	0.0634014
GO:0030163	biological_process	protein catabolic process	8	2266	75	39698	0.0637092
GO:0005765	cellular_component	lysosomal membrane	22	2266	273	39698	0.066083
GO:0031397	biological_process	negative regulation of protein ubiquitination	7	2266	63	39698	0.0669736
GO:0032728	biological_process	positive regulation of interferon-beta production	7	2266	63	39698	0.0669736
GO:0016442	cellular_component	RNA-induced silencing complex	6	2266	51	39698	0.069258
GO:0055037	cellular_component	recycling endosome	6	2266	51	39698	0.069258
GO:0035097	cellular_component	histone methyltransferase complex	3	2266	17	39698	0.0693701
GO:0031054	biological_process	pre-miRNA processing	5	2266	39	39698	0.0694605
GO:0005813	cellular_component	centrosome	38	2266	519	39698	0.0707124
GO:0009411	biological_process	response to UV	11	2266	117	39698	0.0710288
GO:0070257	biological_process	positive regulation of mucus secretion	2	2266	8	39698	0.0724819
GO:0002553	biological_process	histamine secretion by mast cell	2	2266	8	39698	0.0724819
GO:0004463	molecular_function	leukotriene-A4 hydrolase activity	2	2266	8	39698	0.0724819
GO:0004999	molecular_function	vasoactive intestinal polypeptide receptor activity	2	2266	8	39698	0.0724819
GO:0004408	molecular_function	holocytochrome-c synthase activity	2	2266	8	39698	0.0724819
GO:0000028	biological_process	ribosomal small subunit assembly	2	2266	8	39698	0.0724819
GO:0050265	molecular_function	RNA uridylyltransferase activity	2	2266	8	39698	0.0724819
GO:0045954	biological_process	positive regulation of natural killer cell mediated cytotoxicity	2	2266	8	39698	0.0724819
GO:0000403	molecular_function	Y-form DNA binding	4	2266	28	39698	0.0727604
GO:0006508	biological_process	proteolysis	69	2266	1013	39698	0.0742154
GO:0070412	molecular_function	R-SMAD binding	6	2266	52	39698	0.0746941
GO:0051056	biological_process	regulation of small GTPase mediated signal transduction	13	2266	146	39698	0.074803
GO:0003954	molecular_function	NADH dehydrogenase activity	9	2266	91	39698	0.0752806
GO:0030521	biological_process	androgen receptor signaling pathway	5	2266	40	39698	0.0758272
GO:0007050	biological_process	cell cycle arrest	14	2266	161	39698	0.0773152
GO:0035315	biological_process	hair cell differentiation	3	2266	18	39698	0.0798417
GO:0006476	biological_process	protein deacetylation	3	2266	18	39698	0.0798417
GO:0042311	biological_process	vasodilation	3	2266	18	39698	0.0798417
GO:0006546	biological_process	glycine catabolic process	3	2266	18	39698	0.0798417
GO:0033683	biological_process	nucleotide-excision repair, DNA incision	3	2266	18	39698	0.0798417
GO:0006621	biological_process	protein retention in ER lumen	3	2266	18	39698	0.0798417
GO:0005488	molecular_function	binding	101	2266	1539	39698	0.0801798
GO:0000785	cellular_component	chromatin	10	2266	106	39698	0.0810551
GO:0006200	biological_process	ATP catabolic process	7	2266	66	39698	0.0816469
GO:0030117	cellular_component	membrane coat	15	2266	177	39698	0.0822908
GO:0019370	biological_process	leukotriene biosynthetic process	5	2266	41	39698	0.082498
GO:0045121	cellular_component	membrane raft	16	2266	192	39698	0.083728
GO:0000922	cellular_component	spindle pole	15	2266	178	39698	0.0853652
GO:0043161	biological_process	proteasomal ubiquitin-dependent protein catabolic process	11	2266	121	39698	0.0855203
GO:0005793	cellular_component	endoplasmic reticulum-Golgi intermediate compartment	6	2266	54	39698	0.086271
GO:0005624	cellular_component	membrane fraction	27	2266	358	39698	0.0865024
GO:0031982	cellular_component	vesicle	7	2266	67	39698	0.086918
GO:0051301	biological_process	cell division	52	2266	751	39698	0.0879559
GO:0042054	molecular_function	histone methyltransferase activity	4	2266	30	39698	0.0891705
GO:0070403	molecular_function	NAD+ binding	4	2266	30	39698	0.0891705
GO:0051085	biological_process	chaperone mediated protein folding requiring cofactor	4	2266	30	39698	0.0891705
GO:0050850	biological_process	positive regulation of calcium-mediated signaling	4	2266	30	39698	0.0891705
GO:0008253	molecular_function	5'-nucleotidase activity	4	2266	30	39698	0.0891705
GO:0008625	biological_process	induction of apoptosis via death domain receptors	4	2266	30	39698	0.0891705
GO:0060586	biological_process	multicellular organismal iron ion homeostasis	2	2266	9	39698	0.0897543
GO:0043138	molecular_function	3'-5' DNA helicase activity	2	2266	9	39698	0.0897543
GO:0060765	biological_process	regulation of androgen receptor signaling pathway	2	2266	9	39698	0.0897543
GO:0000717	biological_process	nucleotide-excision repair, DNA duplex unwinding	2	2266	9	39698	0.0897543
GO:0031589	biological_process	cell-substrate adhesion	2	2266	9	39698	0.0897543
GO:0003963	molecular_function	RNA-3'-phosphate cyclase activity	2	2266	9	39698	0.0897543
GO:0008476	molecular_function	protein-tyrosine sulfotransferase activity	2	2266	9	39698	0.0897543
GO:0047105	molecular_function	4-trimethylammoniobutyraldehyde dehydrogenase activity	2	2266	9	39698	0.0897543
GO:0016422	molecular_function	mRNA (2'-O-methyladenosine-N6-)-methyltransferase activity	2	2266	9	39698	0.0897543
GO:0001739	cellular_component	sex chromatin	2	2266	9	39698	0.0897543
GO:0045178	cellular_component	basal part of cell	2	2266	9	39698	0.0897543
GO:0032091	biological_process	negative regulation of protein binding	2	2266	9	39698	0.0897543
GO:0019145	molecular_function	aminobutyraldehyde dehydrogenase activity	2	2266	9	39698	0.0897543
GO:0008442	molecular_function	3-hydroxyisobutyrate dehydrogenase activity	2	2266	9	39698	0.0897543
GO:0001510	biological_process	RNA methylation	2	2266	9	39698	0.0897543
GO:0035025	biological_process	positive regulation of Rho protein signal transduction	3	2266	19	39698	0.0909502
GO:0005801	cellular_component	cis-Golgi network	3	2266	19	39698	0.0909502
GO:0004449	molecular_function	isocitrate dehydrogenase (NAD+) activity	3	2266	19	39698	0.0909502
GO:0008270	molecular_function	zinc ion binding	189	2266	3020	39698	0.0954235
GO:0048704	biological_process	embryonic skeletal system morphogenesis	5	2266	43	39698	0.0967335
GO:0016568	biological_process	chromatin modification	31	2266	425	39698	0.0978805
GO:0007220	biological_process	Notch receptor processing	4	2266	31	39698	0.0979843
GO:0031463	cellular_component	Cul3-RING ubiquitin ligase complex	4	2266	31	39698	0.0979843
GO:0005088	molecular_function	Ras guanyl-nucleotide exchange factor activity	4	2266	31	39698	0.0979843
GO:0042987	biological_process	amyloid precursor protein catabolic process	4	2266	31	39698	0.0979843
GO:0070301	biological_process	cellular response to hydrogen peroxide	4	2266	31	39698	0.0979843
GO:0045070	biological_process	positive regulation of viral genome replication	4	2266	31	39698	0.0979843
GO:0000724	biological_process	double-strand break repair via homologous recombination	7	2266	69	39698	0.098024
GO:0008137	molecular_function	NADH dehydrogenase (ubiquinone) activity	12	2266	139	39698	0.100495
GO:0071456	biological_process	cellular response to hypoxia	3	2266	20	39698	0.102658
GO:0035198	molecular_function	miRNA binding	3	2266	20	39698	0.102658
GO:0060326	biological_process	cell chemotaxis	3	2266	20	39698	0.102658
GO:0032729	biological_process	positive regulation of interferon-gamma production	7	2266	70	39698	0.103856
GO:0006509	biological_process	membrane protein ectodomain proteolysis	5	2266	44	39698	0.104287
GO:0016607	cellular_component	nuclear speck	31	2266	428	39698	0.104536
GO:0006289	biological_process	nucleotide-excision repair	6	2266	57	39698	0.105365
GO:0048487	molecular_function	beta-tubulin binding	8	2266	84	39698	0.106362
GO:0035064	molecular_function	methylated histone residue binding	4	2266	32	39698	0.107186
GO:0008643	biological_process	carbohydrate transport	9	2266	98	39698	0.10722
GO:0006520	biological_process	cellular amino acid metabolic process	9	2266	98	39698	0.10722
GO:0000989	molecular_function	transcription factor binding transcription factor activity	2	2266	10	39698	0.108077
GO:0047276	molecular_function	N-acetyllactosaminide 3-alpha-galactosyltransferase activity	2	2266	10	39698	0.108077
GO:0000214	cellular_component	tRNA-intron endonuclease complex	2	2266	10	39698	0.108077
GO:0005992	biological_process	trehalose biosynthetic process	2	2266	10	39698	0.108077
GO:0004945	molecular_function	angiotensin type II receptor activity	2	2266	10	39698	0.108077
GO:0006166	biological_process	purine ribonucleoside salvage	2	2266	10	39698	0.108077
GO:0015020	molecular_function	glucuronosyltransferase activity	2	2266	10	39698	0.108077
GO:0051149	biological_process	positive regulation of muscle cell differentiation	2	2266	10	39698	0.108077
GO:0006168	biological_process	adenine salvage	2	2266	10	39698	0.108077
GO:0004407	molecular_function	histone deacetylase activity	2	2266	10	39698	0.108077
GO:0048471	cellular_component	perinuclear region of cytoplasm	57	2266	845	39698	0.109488
GO:0008234	molecular_function	cysteine-type peptidase activity	13	2266	156	39698	0.11053
GO:0035325	molecular_function	Toll-like receptor binding	1	2266	2	39698	0.110905
GO:0004063	molecular_function	aryldialkylphosphatase activity	1	2266	2	39698	0.110905
GO:0042743	biological_process	hydrogen peroxide metabolic process	1	2266	2	39698	0.110905
GO:0046470	biological_process	phosphatidylcholine metabolic process	1	2266	2	39698	0.110905
GO:2000277	biological_process	positive regulation of oxidative phosphorylation uncoupler activity	1	2266	2	39698	0.110905
GO:0004838	molecular_function	L-tyrosine:2-oxoglutarate aminotransferase activity	1	2266	2	39698	0.110905
GO:0015054	molecular_function	gastrin receptor activity	1	2266	2	39698	0.110905
GO:0051583	biological_process	dopamine uptake	1	2266	2	39698	0.110905
GO:0046434	biological_process	organophosphate catabolic process	1	2266	2	39698	0.110905
GO:0060081	biological_process	membrane hyperpolarization	1	2266	2	39698	0.110905
GO:0007005	biological_process	mitochondrion organization	10	2266	113	39698	0.111721
GO:0031398	biological_process	positive regulation of protein ubiquitination	6	2266	58	39698	0.112178
GO:0004842	molecular_function	ubiquitin-protein ligase activity	31	2266	432	39698	0.113858
GO:0033554	biological_process	cellular response to stress	3	2266	21	39698	0.114924
GO:0007030	biological_process	Golgi organization	3	2266	21	39698	0.114924
GO:0000239	biological_process	pachytene	3	2266	21	39698	0.114924
GO:0004843	molecular_function	ubiquitin-specific protease activity	11	2266	128	39698	0.114944
GO:0042787	biological_process	protein ubiquitination involved in ubiquitin-dependent protein catabolic process	7	2266	72	39698	0.116066
GO:0031464	cellular_component	Cul4A-RING ubiquitin ligase complex	4	2266	33	39698	0.116761
GO:0016780	molecular_function	phosphotransferase activity, for other substituted phosphate groups	4	2266	33	39698	0.116761
GO:0006396	biological_process	RNA processing	8	2266	86	39698	0.117563
GO:0003730	molecular_function	mRNA 3'-UTR binding	6	2266	59	39698	0.119209
GO:0008168	molecular_function	methyltransferase activity	30	2266	419	39698	0.120518
GO:0022900	biological_process	electron transport chain	32	2266	451	39698	0.121756
GO:0003677	molecular_function	DNA binding	149	2266	2377	39698	0.122031
GO:0030131	cellular_component	clathrin adaptor complex	7	2266	73	39698	0.12244
GO:0000502	cellular_component	proteasome complex	15	2266	189	39698	0.123972
GO:0005794	cellular_component	Golgi apparatus	145	2266	2313	39698	0.125422
GO:0006959	biological_process	humoral immune response	6	2266	60	39698	0.126453
GO:0055007	biological_process	cardiac muscle cell differentiation	4	2266	34	39698	0.126692
GO:0000794	cellular_component	condensed nuclear chromosome	4	2266	34	39698	0.126692
GO:0007253	biological_process	cytoplasmic sequestering of NF-kappaB	4	2266	34	39698	0.126692
GO:0003952	molecular_function	NAD+ synthase (glutamine-hydrolyzing) activity	2	2266	11	39698	0.127275
GO:0016939	cellular_component	kinesin II complex	2	2266	11	39698	0.127275
GO:0006538	biological_process	glutamate catabolic process	2	2266	11	39698	0.127275
GO:0005785	cellular_component	signal recognition particle receptor complex	2	2266	11	39698	0.127275
GO:0005047	molecular_function	signal recognition particle binding	2	2266	11	39698	0.127275
GO:0046923	molecular_function	ER retention sequence binding	2	2266	11	39698	0.127275
GO:0004352	molecular_function	glutamate dehydrogenase (NAD+) activity	2	2266	11	39698	0.127275
GO:0071947	biological_process	protein deubiquitination involved in ubiquitin-dependent protein catabolic process	2	2266	11	39698	0.127275
GO:0042562	molecular_function	hormone binding	2	2266	11	39698	0.127275
GO:0030177	biological_process	positive regulation of Wnt receptor signaling pathway	2	2266	11	39698	0.127275
GO:0046587	biological_process	positive regulation of calcium-dependent cell-cell adhesion	2	2266	11	39698	0.127275
GO:0004353	molecular_function	glutamate dehydrogenase [NAD(P)+] activity	2	2266	11	39698	0.127275
GO:0043149	biological_process	stress fiber assembly	2	2266	11	39698	0.127275
GO:0016235	cellular_component	aggresome	2	2266	11	39698	0.127275
GO:0070530	molecular_function	K63-linked polyubiquitin binding	2	2266	11	39698	0.127275
GO:0046649	biological_process	lymphocyte activation	2	2266	11	39698	0.127275
GO:0005759	cellular_component	mitochondrial matrix	44	2266	645	39698	0.127658
GO:0015459	molecular_function	potassium channel regulator activity	3	2266	22	39698	0.127708
GO:0008199	molecular_function	ferric iron binding	3	2266	22	39698	0.127708
GO:0060037	biological_process	pharyngeal system development	3	2266	22	39698	0.127708
GO:0031419	molecular_function	cobalamin binding	5	2266	47	39698	0.128606
GO:0042110	biological_process	T cell activation	5	2266	47	39698	0.128606
GO:0006888	biological_process	ER to Golgi vesicle-mediated transport	11	2266	131	39698	0.129116
GO:0005852	cellular_component	eukaryotic translation initiation factor 3 complex	6	2266	61	39698	0.133905
GO:0043014	molecular_function	alpha-tubulin binding	4	2266	35	39698	0.136963
GO:0031264	cellular_component	death-inducing signaling complex	4	2266	35	39698	0.136963
GO:0050900	biological_process	leukocyte migration	4	2266	35	39698	0.136963
GO:0016446	biological_process	somatic hypermutation of immunoglobulin genes	4	2266	35	39698	0.136963
GO:0045736	biological_process	negative regulation of cyclin-dependent protein kinase activity	4	2266	35	39698	0.136963
GO:0030145	molecular_function	manganese ion binding	10	2266	118	39698	0.137127
GO:0006355	biological_process	regulation of transcription, DNA-dependent	119	2266	1888	39698	0.138161
GO:0050852	biological_process	T cell receptor signaling pathway	9	2266	104	39698	0.139786
GO:0005747	cellular_component	mitochondrial respiratory chain complex I	15	2266	193	39698	0.140169
GO:0017111	molecular_function	nucleoside-triphosphatase activity	15	2266	193	39698	0.140169
GO:0010634	biological_process	positive regulation of epithelial cell migration	3	2266	23	39698	0.140969
GO:0007042	biological_process	lysosomal lumen acidification	3	2266	23	39698	0.140969
GO:0016494	molecular_function	C-X-C chemokine receptor activity	3	2266	23	39698	0.140969
GO:0016180	biological_process	snRNA processing	3	2266	23	39698	0.140969
GO:0070584	biological_process	mitochondrion morphogenesis	3	2266	23	39698	0.140969
GO:0007093	biological_process	mitotic cell cycle checkpoint	3	2266	23	39698	0.140969
GO:0022008	biological_process	neurogenesis	5	2266	49	39698	0.146118
GO:0006283	biological_process	transcription-coupled nucleotide-excision repair	5	2266	49	39698	0.146118
GO:0060215	biological_process	primitive hemopoiesis	2	2266	12	39698	0.147187
GO:0042446	biological_process	hormone biosynthetic process	2	2266	12	39698	0.147187
GO:0043060	biological_process	meiotic metaphase I plate congression	2	2266	12	39698	0.147187
GO:0007060	biological_process	male meiosis chromosome segregation	2	2266	12	39698	0.147187
GO:0004655	molecular_function	porphobilinogen synthase activity	2	2266	12	39698	0.147187
GO:0035520	biological_process	monoubiquitinated protein deubiquitination	2	2266	12	39698	0.147187
GO:0045950	biological_process	negative regulation of mitotic recombination	2	2266	12	39698	0.147187
GO:0032390	cellular_component	MutLbeta complex	2	2266	12	39698	0.147187
GO:0032389	cellular_component	MutLalpha complex	2	2266	12	39698	0.147187
GO:0007131	biological_process	reciprocal meiotic recombination	2	2266	12	39698	0.147187
GO:0005283	molecular_function	sodium:amino acid symporter activity	2	2266	12	39698	0.147187
GO:0002876	biological_process	positive regulation of chronic inflammatory response to antigenic stimulus	2	2266	12	39698	0.147187
GO:0032791	molecular_function	lead ion binding	2	2266	12	39698	0.147187
GO:0006282	biological_process	regulation of DNA repair	2	2266	12	39698	0.147187
GO:0005712	cellular_component	chiasma	2	2266	12	39698	0.147187
GO:0030983	molecular_function	mismatched DNA binding	2	2266	12	39698	0.147187
GO:0051257	biological_process	spindle midzone assembly involved in meiosis	2	2266	12	39698	0.147187
GO:0043486	biological_process	histone exchange	2	2266	12	39698	0.147187
GO:0060263	biological_process	regulation of respiratory burst	2	2266	12	39698	0.147187
GO:0007040	biological_process	lysosome organization	4	2266	36	39698	0.147557
GO:0031313	cellular_component	extrinsic to endosome membrane	4	2266	36	39698	0.147557
GO:0016887	molecular_function	ATPase activity	14	2266	180	39698	0.149498
GO:0006511	biological_process	ubiquitin-dependent protein catabolic process	20	2266	273	39698	0.15251
GO:0031625	molecular_function	ubiquitin protein ligase binding	20	2266	273	39698	0.15251
GO:0006281	biological_process	DNA repair	36	2266	527	39698	0.152905
GO:0042594	biological_process	response to starvation	3	2266	24	39698	0.154664
GO:0006081	biological_process	cellular aldehyde metabolic process	3	2266	24	39698	0.154664
GO:0008154	biological_process	actin polymerization or depolymerization	3	2266	24	39698	0.154664
GO:0051920	molecular_function	peroxiredoxin activity	3	2266	24	39698	0.154664
GO:0032456	biological_process	endocytic recycling	3	2266	24	39698	0.154664
GO:0042555	cellular_component	MCM complex	5	2266	50	39698	0.155235
GO:0018024	molecular_function	histone-lysine N-methyltransferase activity	5	2266	50	39698	0.155235
GO:0005829	cellular_component	cytosol	126	2266	2019	39698	0.156336
GO:0030126	cellular_component	COPI vesicle coat	6	2266	64	39698	0.157452
GO:0016758	molecular_function	transferase activity, transferring hexosyl groups	6	2266	64	39698	0.157452
GO:0000184	biological_process	nuclear-transcribed mRNA catabolic process, nonsense-mediated decay	9	2266	107	39698	0.157766
GO:0005743	cellular_component	mitochondrial inner membrane	71	2266	1102	39698	0.158443
GO:0009395	biological_process	phospholipid catabolic process	4	2266	37	39698	0.158455
GO:0051443	biological_process	positive regulation of ubiquitin-protein ligase activity	4	2266	37	39698	0.158455
GO:0030422	biological_process	production of siRNA involved in RNA interference	4	2266	37	39698	0.158455
GO:0070552	cellular_component	BRISC complex	4	2266	37	39698	0.158455
GO:0005085	molecular_function	guanyl-nucleotide exchange factor activity	14	2266	182	39698	0.158704
GO:0008654	biological_process	phospholipid biosynthetic process	11	2266	137	39698	0.160159
GO:0007067	biological_process	mitosis	34	2266	498	39698	0.161563
GO:0015319	molecular_function	sodium:inorganic phosphate symporter activity	1	2266	3	39698	0.161658
GO:0042137	biological_process	sequestering of neurotransmitter	1	2266	3	39698	0.161658
GO:0004615	molecular_function	phosphomannomutase activity	1	2266	3	39698	0.161658
GO:0007616	biological_process	long-term memory	1	2266	3	39698	0.161658
GO:0008109	molecular_function	N-acetyllactosaminide beta-1,6-N-acetylglucosaminyltransferase activity	1	2266	3	39698	0.161658
GO:0060076	cellular_component	excitatory synapse	1	2266	3	39698	0.161658
GO:0048786	cellular_component	presynaptic active zone	1	2266	3	39698	0.161658
GO:0047225	molecular_function	acetylgalactosaminyl-O-glycosyl-glycoprotein beta-1,6-N-acetylglucosaminyltransferase activity	1	2266	3	39698	0.161658
GO:0019307	biological_process	mannose biosynthetic process	1	2266	3	39698	0.161658
GO:0002820	biological_process	negative regulation of adaptive immune response	1	2266	3	39698	0.161658
GO:0044445	cellular_component	cytosolic part	1	2266	3	39698	0.161658
GO:0005751	cellular_component	mitochondrial respiratory chain complex IV	1	2266	3	39698	0.161658
GO:0002039	molecular_function	p53 binding	5	2266	51	39698	0.164581
GO:0044212	molecular_function	transcription regulatory region DNA binding	18	2266	245	39698	0.164684
GO:0019388	biological_process	galactose catabolic process	2	2266	13	39698	0.167671
GO:0004301	molecular_function	epoxide hydrolase activity	2	2266	13	39698	0.167671
GO:0050921	biological_process	positive regulation of chemotaxis	2	2266	13	39698	0.167671
GO:0046949	biological_process	fatty-acyl-CoA biosynthetic process	2	2266	13	39698	0.167671
GO:0006865	biological_process	amino acid transport	2	2266	13	39698	0.167671
GO:0021954	biological_process	central nervous system neuron development	2	2266	13	39698	0.167671
GO:0001965	molecular_function	G-protein alpha-subunit binding	2	2266	13	39698	0.167671
GO:0045335	cellular_component	phagocytic vesicle	2	2266	13	39698	0.167671
GO:0042990	biological_process	regulation of transcription factor import into nucleus	2	2266	13	39698	0.167671
GO:0033093	cellular_component	Weibel-Palade body	2	2266	13	39698	0.167671
GO:0043303	biological_process	mast cell degranulation	2	2266	13	39698	0.167671
GO:0004144	molecular_function	diacylglycerol O-acyltransferase activity	2	2266	13	39698	0.167671
GO:0032801	biological_process	receptor catabolic process	2	2266	13	39698	0.167671
GO:0008156	biological_process	negative regulation of DNA replication	2	2266	13	39698	0.167671
GO:0043754	molecular_function	dihydrolipoyllysine-residue (2-methylpropanoyl)transferase activity	2	2266	13	39698	0.167671
GO:0008469	molecular_function	histone-arginine N-methyltransferase activity	2	2266	13	39698	0.167671
GO:0031681	molecular_function	G-protein beta-subunit binding	2	2266	13	39698	0.167671
GO:0031465	cellular_component	Cul4B-RING ubiquitin ligase complex	2	2266	13	39698	0.167671
GO:0016602	cellular_component	CCAAT-binding factor complex	2	2266	13	39698	0.167671
GO:0006367	biological_process	transcription initiation from RNA polymerase II promoter	8	2266	94	39698	0.168198
GO:0042127	biological_process	regulation of cell proliferation	8	2266	94	39698	0.168198
GO:0042423	biological_process	catecholamine biosynthetic process	3	2266	25	39698	0.168752
GO:0008333	biological_process	endosome to lysosome transport	3	2266	25	39698	0.168752
GO:0048854	biological_process	brain morphogenesis	3	2266	25	39698	0.168752
GO:0042612	cellular_component	MHC class I protein complex	3	2266	25	39698	0.168752
GO:0034614	biological_process	cellular response to reactive oxygen species	3	2266	25	39698	0.168752
GO:0030670	cellular_component	phagocytic vesicle membrane	3	2266	25	39698	0.168752
GO:0007109	biological_process	cytokinesis, completion of separation	3	2266	25	39698	0.168752
GO:0055106	molecular_function	ubiquitin-protein ligase regulator activity	3	2266	25	39698	0.168752
GO:0019941	biological_process	modification-dependent protein catabolic process	3	2266	25	39698	0.168752
GO:0071364	biological_process	cellular response to epidermal growth factor stimulus	3	2266	25	39698	0.168752
GO:0003713	molecular_function	transcription coactivator activity	21	2266	293	39698	0.168753
GO:0006413	biological_process	translational initiation	13	2266	169	39698	0.169603
GO:0009749	biological_process	response to glucose stimulus	4	2266	38	39698	0.169637
GO:0070402	molecular_function	NADPH binding	4	2266	38	39698	0.169637
GO:0003993	molecular_function	acid phosphatase activity	4	2266	38	39698	0.169637
GO:0003887	molecular_function	DNA-directed DNA polymerase activity	7	2266	80	39698	0.171745
GO:0019882	biological_process	antigen processing and presentation	6	2266	66	39698	0.174081
GO:0045766	biological_process	positive regulation of angiogenesis	6	2266	66	39698	0.174081
GO:0031519	cellular_component	PcG protein complex	5	2266	52	39698	0.174143
GO:0032580	cellular_component	Golgi cisterna membrane	13	2266	170	39698	0.174704
GO:0001822	biological_process	kidney development	8	2266	95	39698	0.175139
GO:0000151	cellular_component	ubiquitin ligase complex	9	2266	110	39698	0.176801
GO:0016567	biological_process	protein ubiquitination	14	2266	186	39698	0.177976
GO:0030148	biological_process	sphingolipid biosynthetic process	4	2266	39	39698	0.181086
GO:0004364	molecular_function	glutathione transferase activity	4	2266	39	39698	0.181086
GO:0005776	cellular_component	autophagic vacuole	4	2266	39	39698	0.181086
GO:0009435	biological_process	NAD biosynthetic process	4	2266	39	39698	0.181086
GO:0006417	biological_process	regulation of translation	11	2266	141	39698	0.182739
GO:0006400	biological_process	tRNA modification	3	2266	26	39698	0.183191
GO:0021756	biological_process	striatum development	3	2266	26	39698	0.183191
GO:0051879	molecular_function	Hsp90 protein binding	3	2266	26	39698	0.183191
GO:0018105	biological_process	peptidyl-serine phosphorylation	5	2266	53	39698	0.183912
GO:0009117	biological_process	nucleotide metabolic process	5	2266	53	39698	0.183912
GO:0051297	biological_process	centrosome organization	5	2266	53	39698	0.183912
GO:0008380	biological_process	RNA splicing	44	2266	669	39698	0.184512
GO:0004221	molecular_function	ubiquitin thiolesterase activity	12	2266	157	39698	0.187043
GO:0043169	molecular_function	cation binding	7	2266	82	39698	0.187214
GO:0044154	biological_process	histone H3-K14 acetylation	2	2266	14	39698	0.188595
GO:0004662	molecular_function	CAAX-protein geranylgeranyltransferase activity	2	2266	14	39698	0.188595
GO:0008420	molecular_function	CTD phosphatase activity	2	2266	14	39698	0.188595
GO:0006208	biological_process	pyrimidine base catabolic process	2	2266	14	39698	0.188595
GO:0042765	cellular_component	GPI-anchor transamidase complex	2	2266	14	39698	0.188595
GO:0045722	biological_process	positive regulation of gluconeogenesis	2	2266	14	39698	0.188595
GO:0070776	cellular_component	MOZ/MORF histone acetyltransferase complex	2	2266	14	39698	0.188595
GO:0007625	biological_process	grooming behavior	2	2266	14	39698	0.188595
GO:0005094	molecular_function	Rho GDP-dissociation inhibitor activity	2	2266	14	39698	0.188595
GO:0006729	biological_process	tetrahydrobiopterin biosynthetic process	2	2266	14	39698	0.188595
GO:0004047	molecular_function	aminomethyltransferase activity	2	2266	14	39698	0.188595
GO:0016765	molecular_function	transferase activity, transferring alkyl or aryl (other than methyl) groups	2	2266	14	39698	0.188595
GO:0060555	biological_process	induction of necroptosis by extracellular signals	2	2266	14	39698	0.188595
GO:0016812	molecular_function	hydrolase activity, acting on carbon-nitrogen (but not peptide) bonds, in cyclic amides	2	2266	14	39698	0.188595
GO:0031293	biological_process	membrane protein intracellular domain proteolysis	2	2266	14	39698	0.188595
GO:0016776	molecular_function	phosphotransferase activity, phosphate group as acceptor	2	2266	14	39698	0.188595
GO:0046676	biological_process	negative regulation of insulin secretion	2	2266	14	39698	0.188595
GO:0004127	molecular_function	cytidylate kinase activity	2	2266	14	39698	0.188595
GO:0051223	biological_process	regulation of protein transport	2	2266	14	39698	0.188595
GO:0008540	cellular_component	proteasome regulatory particle, base subcomplex	2	2266	14	39698	0.188595
GO:0019834	molecular_function	phospholipase A2 inhibitor activity	2	2266	14	39698	0.188595
GO:0008285	biological_process	negative regulation of cell proliferation	26	2266	378	39698	0.188767
GO:0003725	molecular_function	double-stranded RNA binding	6	2266	68	39698	0.191391
GO:0005847	cellular_component	mRNA cleavage and polyadenylation specificity factor complex	6	2266	68	39698	0.191391
GO:0048038	molecular_function	quinone binding	6	2266	68	39698	0.191391
GO:0045599	biological_process	negative regulation of fat cell differentiation	6	2266	68	39698	0.191391
GO:0009897	cellular_component	external side of plasma membrane	16	2266	220	39698	0.192147
GO:0006378	biological_process	mRNA polyadenylation	4	2266	40	39698	0.192781
GO:0032880	biological_process	regulation of protein localization	4	2266	40	39698	0.192781
GO:0045089	biological_process	positive regulation of innate immune response	4	2266	40	39698	0.192781
GO:0001942	biological_process	hair follicle development	4	2266	40	39698	0.192781
GO:0004721	molecular_function	phosphoprotein phosphatase activity	9	2266	113	39698	0.19682
GO:0070531	cellular_component	BRCA1-A complex	3	2266	27	39698	0.197942
GO:0042277	molecular_function	peptide binding	3	2266	27	39698	0.197942
GO:0017069	molecular_function	snRNA binding	3	2266	27	39698	0.197942
GO:0035253	cellular_component	ciliary rootlet	3	2266	27	39698	0.197942
GO:0016279	molecular_function	protein-lysine N-methyltransferase activity	3	2266	27	39698	0.197942
GO:0050291	molecular_function	sphingosine N-acyltransferase activity	3	2266	27	39698	0.197942
GO:0019864	molecular_function	IgG binding	3	2266	27	39698	0.197942
GO:0045086	biological_process	positive regulation of interleukin-2 biosynthetic process	3	2266	27	39698	0.197942
GO:0030595	biological_process	leukocyte chemotaxis	3	2266	27	39698	0.197942
GO:0032266	molecular_function	phosphatidylinositol-3-phosphate binding	3	2266	27	39698	0.197942
GO:0035249	biological_process	synaptic transmission, glutamatergic	3	2266	27	39698	0.197942
GO:0018026	biological_process	peptidyl-lysine monomethylation	3	2266	27	39698	0.197942
GO:0006071	biological_process	glycerol metabolic process	3	2266	27	39698	0.197942
GO:0032137	molecular_function	guanine/thymine mispair binding	3	2266	27	39698	0.197942
GO:0006611	biological_process	protein export from nucleus	3	2266	27	39698	0.197942
GO:0043631	biological_process	RNA polyadenylation	3	2266	27	39698	0.197942
GO:2000352	biological_process	negative regulation of endothelial cell apoptotic process	3	2266	27	39698	0.197942
GO:0051092	biological_process	positive regulation of NF-kappaB transcription factor activity	14	2266	190	39698	0.198338
GO:0031072	molecular_function	heat shock protein binding	22	2266	317	39698	0.200562
GO:0060271	biological_process	cilium morphogenesis	7	2266	84	39698	0.203228
GO:0009617	biological_process	response to bacterium	5	2266	55	39698	0.204022
GO:0006469	biological_process	negative regulation of protein kinase activity	5	2266	55	39698	0.204022
GO:0008233	molecular_function	peptidase activity	61	2266	958	39698	0.204212
GO:0004012	molecular_function	phospholipid-translocating ATPase activity	4	2266	41	39698	0.204704
GO:0001772	cellular_component	immunological synapse	4	2266	41	39698	0.204704
GO:0046983	molecular_function	protein dimerization activity	15	2266	207	39698	0.205339
GO:0003676	molecular_function	nucleic acid binding	50	2266	776	39698	0.205775
GO:0051539	molecular_function	4 iron, 4 sulfur cluster binding	11	2266	145	39698	0.206703
GO:0008134	molecular_function	transcription factor binding	20	2266	287	39698	0.208841
GO:0032863	biological_process	activation of Rac GTPase activity	1	2266	4	39698	0.209515
GO:0032998	cellular_component	Fc-epsilon receptor I complex	1	2266	4	39698	0.209515
GO:0046688	biological_process	response to copper ion	1	2266	4	39698	0.209515
GO:0019865	molecular_function	immunoglobulin binding	1	2266	4	39698	0.209515
GO:0033632	biological_process	regulation of cell-cell adhesion mediated by integrin	1	2266	4	39698	0.209515
GO:0003419	biological_process	growth plate cartilage chondrocyte proliferation	1	2266	4	39698	0.209515
GO:2000386	biological_process	positive regulation of ovarian follicle development	1	2266	4	39698	0.209515
GO:0003418	biological_process	growth plate cartilage chondrocyte differentiation	1	2266	4	39698	0.209515
GO:0005956	cellular_component	protein kinase CK2 complex	1	2266	4	39698	0.209515
GO:0004978	molecular_function	corticotropin receptor activity	1	2266	4	39698	0.209515
GO:0002455	biological_process	humoral immune response mediated by circulating immunoglobulin	1	2266	4	39698	0.209515
GO:0051123	biological_process	RNA polymerase II transcriptional preinitiation complex assembly	1	2266	4	39698	0.209515
GO:0070307	biological_process	lens fiber cell development	1	2266	4	39698	0.209515
GO:0004155	molecular_function	6,7-dihydropteridine reductase activity	1	2266	4	39698	0.209515
GO:0043497	biological_process	regulation of protein heterodimerization activity	1	2266	4	39698	0.209515
GO:2000368	biological_process	positive regulation of acrosomal vesicle exocytosis	1	2266	4	39698	0.209515
GO:0050104	molecular_function	L-gulonate 3-dehydrogenase activity	1	2266	4	39698	0.209515
GO:0002431	biological_process	Fc receptor mediated stimulatory signaling pathway	1	2266	4	39698	0.209515
GO:0071722	biological_process	detoxification of arsenic-containing substance	1	2266	4	39698	0.209515
GO:0019863	molecular_function	IgE binding	1	2266	4	39698	0.209515
GO:0010513	biological_process	positive regulation of phosphatidylinositol biosynthetic process	1	2266	4	39698	0.209515
GO:0045182	molecular_function	translation regulator activity	1	2266	4	39698	0.209515
GO:0045576	biological_process	mast cell activation	1	2266	4	39698	0.209515
GO:0000800	cellular_component	lateral element	1	2266	4	39698	0.209515
GO:0048513	biological_process	organ development	1	2266	4	39698	0.209515
GO:0002495	biological_process	antigen processing and presentation of peptide antigen via MHC class II	1	2266	4	39698	0.209515
GO:0070527	biological_process	platelet aggregation	1	2266	4	39698	0.209515
GO:0002081	cellular_component	outer acrosomal membrane	1	2266	4	39698	0.209515
GO:0031915	biological_process	positive regulation of synaptic plasticity	1	2266	4	39698	0.209515
GO:2000388	biological_process	positive regulation of antral ovarian follicle growth	1	2266	4	39698	0.209515
GO:0032765	biological_process	positive regulation of mast cell cytokine production	1	2266	4	39698	0.209515
GO:0004910	molecular_function	interleukin-1, Type II, blocking receptor activity	1	2266	4	39698	0.209515
GO:0071421	biological_process	manganese ion transmembrane transport	1	2266	4	39698	0.209515
GO:0001809	biological_process	positive regulation of type IV hypersensitivity	1	2266	4	39698	0.209515
GO:0031405	molecular_function	lipoic acid binding	1	2266	4	39698	0.209515
GO:0033622	biological_process	integrin activation	1	2266	4	39698	0.209515
GO:0035803	biological_process	egg coat formation	1	2266	4	39698	0.209515
GO:0001812	biological_process	positive regulation of type I hypersensitivity	1	2266	4	39698	0.209515
GO:0001306	biological_process	age-dependent response to oxidative stress	1	2266	4	39698	0.209515
GO:0042623	molecular_function	ATPase activity, coupled	1	2266	4	39698	0.209515
GO:0007599	biological_process	hemostasis	1	2266	4	39698	0.209515
GO:0005384	molecular_function	manganese ion transmembrane transporter activity	1	2266	4	39698	0.209515
GO:0005369	molecular_function	taurine:sodium symporter activity	1	2266	4	39698	0.209515
GO:0019254	biological_process	carnitine metabolic process, CoA-linked	2	2266	15	39698	0.209844
GO:0021695	biological_process	cerebellar cortex development	2	2266	15	39698	0.209844
GO:0043958	molecular_function	acryloyl-CoA reductase activity	2	2266	15	39698	0.209844
GO:0030953	biological_process	astral microtubule organization	2	2266	15	39698	0.209844
GO:0016458	biological_process	gene silencing	2	2266	15	39698	0.209844
GO:0009755	biological_process	hormone-mediated signaling pathway	2	2266	15	39698	0.209844
GO:0022027	biological_process	interkinetic nuclear migration	2	2266	15	39698	0.209844
GO:0051571	biological_process	positive regulation of histone H3-K4 methylation	2	2266	15	39698	0.209844
GO:0003863	molecular_function	3-methyl-2-oxobutanoate dehydrogenase (2-methylpropanoyl-transferring) activity	2	2266	15	39698	0.209844
GO:0008409	molecular_function	5'-3' exonuclease activity	2	2266	15	39698	0.209844
GO:0071568	molecular_function	UFM1 conjugating enzyme activity	2	2266	15	39698	0.209844
GO:0005945	cellular_component	6-phosphofructokinase complex	2	2266	15	39698	0.209844
GO:0030534	biological_process	adult behavior	2	2266	15	39698	0.209844
GO:0003886	molecular_function	DNA (cytosine-5-)-methyltransferase activity	2	2266	15	39698	0.209844
GO:0006082	biological_process	organic acid metabolic process	2	2266	15	39698	0.209844
GO:0043236	molecular_function	laminin binding	2	2266	15	39698	0.209844
GO:0005721	cellular_component	centromeric heterochromatin	2	2266	15	39698	0.209844
GO:0030031	biological_process	cell projection assembly	2	2266	15	39698	0.209844
GO:0046488	biological_process	phosphatidylinositol metabolic process	2	2266	15	39698	0.209844
GO:0046651	biological_process	lymphocyte proliferation	2	2266	15	39698	0.209844
GO:0005114	molecular_function	type II transforming growth factor beta receptor binding	2	2266	15	39698	0.209844
GO:0007033	biological_process	vacuole organization	2	2266	15	39698	0.209844
GO:0070723	biological_process	response to cholesterol	2	2266	15	39698	0.209844
GO:0051791	biological_process	medium-chain fatty acid metabolic process	2	2266	15	39698	0.209844
GO:0051573	biological_process	negative regulation of histone H3-K9 methylation	2	2266	15	39698	0.209844
GO:0034451	cellular_component	centriolar satellite	2	2266	15	39698	0.209844
GO:0003872	molecular_function	6-phosphofructokinase activity	2	2266	15	39698	0.209844
GO:0070991	molecular_function	medium-chain-acyl-CoA dehydrogenase activity	2	2266	15	39698	0.209844
GO:0034045	cellular_component	pre-autophagosomal structure membrane	2	2266	15	39698	0.209844
GO:0004663	molecular_function	Rab geranylgeranyltransferase activity	2	2266	15	39698	0.209844
GO:0044459	cellular_component	plasma membrane part	2	2266	15	39698	0.209844
GO:0006635	biological_process	fatty acid beta-oxidation	7	2266	85	39698	0.211425
GO:0008283	biological_process	cell proliferation	18	2266	256	39698	0.212883
GO:0004525	molecular_function	ribonuclease III activity	3	2266	28	39698	0.212963
GO:0015057	molecular_function	thrombin receptor activity	3	2266	28	39698	0.212963
GO:0006777	biological_process	Mo-molybdopterin cofactor biosynthetic process	3	2266	28	39698	0.212963
GO:0043235	cellular_component	receptor complex	3	2266	28	39698	0.212963
GO:0016064	biological_process	immunoglobulin mediated immune response	3	2266	28	39698	0.212963
GO:0032715	biological_process	negative regulation of interleukin-6 production	3	2266	28	39698	0.212963
GO:0006457	biological_process	protein folding	43	2266	664	39698	0.216078
GO:0008093	molecular_function	cytoskeletal adaptor activity	4	2266	42	39698	0.216834
GO:0046847	biological_process	filopodium assembly	4	2266	42	39698	0.216834
GO:0043473	biological_process	pigmentation	6	2266	71	39698	0.218504
GO:0016772	molecular_function	transferase activity, transferring phosphorus-containing groups	8	2266	101	39698	0.219271
GO:0008287	cellular_component	protein serine/threonine phosphatase complex	6	2266	72	39698	0.227816
GO:0046329	biological_process	negative regulation of JNK cascade	3	2266	29	39698	0.228218
GO:0043393	biological_process	regulation of protein binding	3	2266	29	39698	0.228218
GO:0048167	biological_process	regulation of synaptic plasticity	3	2266	29	39698	0.228218
GO:0044130	biological_process	negative regulation of growth of symbiont in host	3	2266	29	39698	0.228218
GO:0043280	biological_process	positive regulation of cysteine-type endopeptidase activity involved in apoptotic process	3	2266	29	39698	0.228218
GO:0031513	cellular_component	nonmotile primary cilium	3	2266	29	39698	0.228218
GO:0019395	biological_process	fatty acid oxidation	3	2266	29	39698	0.228218
GO:0003847	molecular_function	1-alkyl-2-acetylglycerophosphocholine esterase activity	3	2266	29	39698	0.228218
GO:0005851	cellular_component	eukaryotic translation initiation factor 2B complex	4	2266	43	39698	0.229152
GO:0006461	biological_process	protein complex assembly	4	2266	43	39698	0.229152
GO:0000159	cellular_component	protein phosphatase type 2A complex	4	2266	43	39698	0.229152
GO:0006821	biological_process	chloride transport	4	2266	43	39698	0.229152
GO:0014068	biological_process	positive regulation of phosphatidylinositol 3-kinase cascade	4	2266	43	39698	0.229152
GO:0032510	biological_process	endosome to lysosome transport via multivesicular body sorting pathway	4	2266	43	39698	0.229152
GO:0030674	molecular_function	protein binding, bridging	4	2266	43	39698	0.229152
GO:0004864	molecular_function	protein phosphatase inhibitor activity	4	2266	43	39698	0.229152
GO:0042802	molecular_function	identical protein binding	51	2266	802	39698	0.230757
GO:0032407	molecular_function	MutSalpha complex binding	2	2266	16	39698	0.231312
GO:0042773	biological_process	ATP synthesis coupled electron transport	2	2266	16	39698	0.231312
GO:0006298	biological_process	mismatch repair	2	2266	16	39698	0.231312
GO:0042256	biological_process	mature ribosome assembly	2	2266	16	39698	0.231312
GO:0004322	molecular_function	ferroxidase activity	2	2266	16	39698	0.231312
GO:0030893	cellular_component	meiotic cohesin complex	2	2266	16	39698	0.231312
GO:0019972	molecular_function	interleukin-12 binding	2	2266	16	39698	0.231312
GO:0006826	biological_process	iron ion transport	2	2266	16	39698	0.231312
GO:0031116	biological_process	positive regulation of microtubule polymerization	2	2266	16	39698	0.231312
GO:0016517	molecular_function	interleukin-12 receptor activity	2	2266	16	39698	0.231312
GO:0051604	biological_process	protein maturation	2	2266	16	39698	0.231312
GO:0034625	biological_process	fatty acid elongation, monounsaturated fatty acid	2	2266	16	39698	0.231312
GO:0007052	biological_process	mitotic spindle organization	2	2266	16	39698	0.231312
GO:0009922	molecular_function	fatty acid elongase activity	2	2266	16	39698	0.231312
GO:0021895	biological_process	cerebral cortex neuron differentiation	2	2266	16	39698	0.231312
GO:0004523	molecular_function	ribonuclease H activity	2	2266	16	39698	0.231312
GO:0001819	biological_process	positive regulation of cytokine production	2	2266	16	39698	0.231312
GO:0002031	biological_process	G-protein coupled receptor internalization	2	2266	16	39698	0.231312
GO:0003920	molecular_function	GMP reductase activity	2	2266	16	39698	0.231312
GO:0045080	biological_process	positive regulation of chemokine biosynthetic process	2	2266	16	39698	0.231312
GO:0042022	cellular_component	interleukin-12 receptor complex	2	2266	16	39698	0.231312
GO:0032020	biological_process	ISG15-protein conjugation	2	2266	16	39698	0.231312
GO:0007219	biological_process	Notch signaling pathway	9	2266	118	39698	0.232152
GO:0032760	biological_process	positive regulation of tumor necrosis factor production	5	2266	58	39698	0.235445
GO:0016791	molecular_function	phosphatase activity	5	2266	58	39698	0.235445
GO:0042981	biological_process	regulation of apoptotic process	14	2266	197	39698	0.236368
GO:0046872	molecular_function	metal ion binding	326	2266	5507	39698	0.241467
GO:0006044	biological_process	N-acetylglucosamine metabolic process	4	2266	44	39698	0.241639
GO:0005977	biological_process	glycogen metabolic process	4	2266	44	39698	0.241639
GO:0031526	cellular_component	brush border membrane	4	2266	44	39698	0.241639
GO:0050727	biological_process	regulation of inflammatory response	4	2266	44	39698	0.241639
GO:0007249	biological_process	I-kappaB kinase/NF-kappaB cascade	4	2266	44	39698	0.241639
GO:0006270	biological_process	DNA-dependent DNA replication initiation	4	2266	44	39698	0.241639
GO:0030544	molecular_function	Hsp70 protein binding	4	2266	44	39698	0.241639
GO:0004601	molecular_function	peroxidase activity	4	2266	44	39698	0.241639
GO:0004722	molecular_function	protein serine/threonine phosphatase activity	8	2266	104	39698	0.242753
GO:0016810	molecular_function	hydrolase activity, acting on carbon-nitrogen (but not peptide) bonds	3	2266	30	39698	0.243668
GO:0006907	biological_process	pinocytosis	3	2266	30	39698	0.243668
GO:0048025	biological_process	negative regulation of nuclear mRNA splicing, via spliceosome	3	2266	30	39698	0.243668
GO:0001921	biological_process	positive regulation of receptor recycling	3	2266	30	39698	0.243668
GO:0009650	biological_process	UV protection	3	2266	30	39698	0.243668
GO:0034333	biological_process	adherens junction assembly	3	2266	30	39698	0.243668
GO:0006182	biological_process	cGMP biosynthetic process	3	2266	30	39698	0.243668
GO:0004315	molecular_function	3-oxoacyl-[acyl-carrier-protein] synthase activity	3	2266	30	39698	0.243668
GO:0003007	biological_process	heart morphogenesis	3	2266	30	39698	0.243668
GO:0010332	biological_process	response to gamma radiation	3	2266	30	39698	0.243668
GO:0006911	biological_process	phagocytosis, engulfment	3	2266	30	39698	0.243668
GO:0016485	biological_process	protein processing	5	2266	59	39698	0.246207
GO:0051881	biological_process	regulation of mitochondrial membrane potential	5	2266	59	39698	0.246207
GO:0005544	molecular_function	calcium-dependent phospholipid binding	6	2266	74	39698	0.246806
GO:0045786	biological_process	negative regulation of cell cycle	6	2266	74	39698	0.246806
GO:0004386	molecular_function	helicase activity	20	2266	296	39698	0.249553
GO:0042136	biological_process	neurotransmitter biosynthetic process	2	2266	17	39698	0.252904
GO:0009331	cellular_component	glycerol-3-phosphate dehydrogenase complex	2	2266	17	39698	0.252904
GO:0080130	molecular_function	L-phenylalanine:2-oxoglutarate aminotransferase activity	2	2266	17	39698	0.252904
GO:0003841	molecular_function	1-acylglycerol-3-phosphate O-acyltransferase activity	2	2266	17	39698	0.252904
GO:0004045	molecular_function	aminoacyl-tRNA hydrolase activity	2	2266	17	39698	0.252904
GO:0042975	molecular_function	peroxisome proliferator activated receptor binding	2	2266	17	39698	0.252904
GO:0046902	biological_process	regulation of mitochondrial membrane permeability	2	2266	17	39698	0.252904
GO:0004828	molecular_function	serine-tRNA ligase activity	2	2266	17	39698	0.252904
GO:0004174	molecular_function	electron-transferring-flavoprotein dehydrogenase activity	2	2266	17	39698	0.252904
GO:0002286	biological_process	T cell activation involved in immune response	2	2266	17	39698	0.252904
GO:0006434	biological_process	seryl-tRNA aminoacylation	2	2266	17	39698	0.252904
GO:0080025	molecular_function	phosphatidylinositol-3,5-bisphosphate binding	2	2266	17	39698	0.252904
GO:0071480	biological_process	cellular response to gamma radiation	2	2266	17	39698	0.252904
GO:0015578	molecular_function	mannose transmembrane transporter activity	2	2266	17	39698	0.252904
GO:0000776	cellular_component	kinetochore	7	2266	90	39698	0.25409
GO:0050750	molecular_function	low-density lipoprotein particle receptor binding	4	2266	45	39698	0.254274
GO:0007266	biological_process	Rho protein signal transduction	4	2266	45	39698	0.254274
GO:2000114	biological_process	regulation of establishment of cell polarity	4	2266	45	39698	0.254274
GO:0032753	biological_process	positive regulation of interleukin-4 production	4	2266	45	39698	0.254274
GO:0008150	biological_process	biological_process	9	2266	121	39698	0.254383
GO:0014044	biological_process	Schwann cell development	1	2266	5	39698	0.254641
GO:0070126	biological_process	mitochondrial translational termination	1	2266	5	39698	0.254641
GO:0004856	molecular_function	xylulokinase activity	1	2266	5	39698	0.254641
GO:0002920	biological_process	regulation of humoral immune response	1	2266	5	39698	0.254641
GO:0032450	molecular_function	maltose alpha-glucosidase activity	1	2266	5	39698	0.254641
GO:0032264	biological_process	IMP salvage	1	2266	5	39698	0.254641
GO:0016560	biological_process	protein import into peroxisome matrix, docking	1	2266	5	39698	0.254641
GO:2000664	biological_process	positive regulation of interleukin-5 secretion	1	2266	5	39698	0.254641
GO:0004452	molecular_function	isopentenyl-diphosphate delta-isomerase activity	1	2266	5	39698	0.254641
GO:0031531	molecular_function	thyrotropin-releasing hormone receptor binding	1	2266	5	39698	0.254641
GO:0072676	biological_process	lymphocyte migration	1	2266	5	39698	0.254641
GO:0043181	biological_process	vacuolar sequestering	1	2266	5	39698	0.254641
GO:0015227	molecular_function	acyl carnitine transporter activity	1	2266	5	39698	0.254641
GO:0051126	biological_process	negative regulation of actin nucleation	1	2266	5	39698	0.254641
GO:0006178	biological_process	guanine salvage	1	2266	5	39698	0.254641
GO:2000683	biological_process	regulation of cellular response to X-ray	1	2266	5	39698	0.254641
GO:0001561	biological_process	fatty acid alpha-oxidation	1	2266	5	39698	0.254641
GO:0046523	molecular_function	S-methyl-5-thioribose-1-phosphate isomerase activity	1	2266	5	39698	0.254641
GO:0001845	biological_process	phagolysosome assembly	1	2266	5	39698	0.254641
GO:0043368	biological_process	positive T cell selection	1	2266	5	39698	0.254641
GO:0006069	biological_process	ethanol oxidation	1	2266	5	39698	0.254641
GO:0004310	molecular_function	farnesyl-diphosphate farnesyltransferase activity	1	2266	5	39698	0.254641
GO:0004163	molecular_function	diphosphomevalonate decarboxylase activity	1	2266	5	39698	0.254641
GO:0035608	biological_process	protein deglutamylation	1	2266	5	39698	0.254641
GO:0010501	biological_process	RNA secondary structure unwinding	1	2266	5	39698	0.254641
GO:0055070	biological_process	copper ion homeostasis	1	2266	5	39698	0.254641
GO:0035631	cellular_component	CD40 receptor complex	1	2266	5	39698	0.254641
GO:0060633	biological_process	negative regulation of transcription initiation from RNA polymerase II promoter	1	2266	5	39698	0.254641
GO:0060676	biological_process	ureteric bud formation	1	2266	5	39698	0.254641
GO:0044224	cellular_component	juxtaparanode region of axon	1	2266	5	39698	0.254641
GO:0005687	cellular_component	U4 snRNP	1	2266	5	39698	0.254641
GO:0004396	molecular_function	hexokinase activity	1	2266	5	39698	0.254641
GO:0032263	biological_process	GMP salvage	1	2266	5	39698	0.254641
GO:0034663	cellular_component	endoplasmic reticulum chaperone complex	1	2266	5	39698	0.254641
GO:0046404	molecular_function	ATP-dependent polydeoxyribonucleotide 5'-hydroxyl-kinase activity	1	2266	5	39698	0.254641
GO:0046040	biological_process	IMP metabolic process	1	2266	5	39698	0.254641
GO:0017057	molecular_function	6-phosphogluconolactonase activity	1	2266	5	39698	0.254641
GO:0003880	molecular_function	protein C-terminal carboxyl O-methyltransferase activity	1	2266	5	39698	0.254641
GO:0021819	biological_process	layer formation in cerebral cortex	1	2266	5	39698	0.254641
GO:0017070	molecular_function	U6 snRNA binding	1	2266	5	39698	0.254641
GO:0042582	cellular_component	azurophil granule	1	2266	5	39698	0.254641
GO:0034701	molecular_function	tripeptidase activity	1	2266	5	39698	0.254641
GO:2000778	biological_process	positive regulation of interleukin-6 secretion	1	2266	5	39698	0.254641
GO:2000734	biological_process	negative regulation of glial cell-derived neurotrophic factor receptor signaling pathway involved in ureteric bud formation	1	2266	5	39698	0.254641
GO:2000484	biological_process	positive regulation of interleukin-8 secretion	1	2266	5	39698	0.254641
GO:0015018	molecular_function	galactosylgalactosylxylosylprotein 3-beta-glucuronosyltransferase activity	1	2266	5	39698	0.254641
GO:0002528	biological_process	regulation of vascular permeability involved in acute inflammatory response	1	2266	5	39698	0.254641
GO:0043457	biological_process	regulation of cellular respiration	1	2266	5	39698	0.254641
GO:0005688	cellular_component	U6 snRNP	1	2266	5	39698	0.254641
GO:0008429	molecular_function	phosphatidylethanolamine binding	1	2266	5	39698	0.254641
GO:0002055	molecular_function	adenine binding	1	2266	5	39698	0.254641
GO:0043122	biological_process	regulation of I-kappaB kinase/NF-kappaB cascade	1	2266	5	39698	0.254641
GO:0043383	biological_process	negative T cell selection	1	2266	5	39698	0.254641
GO:0060231	biological_process	mesenchymal to epithelial transition	1	2266	5	39698	0.254641
GO:0003956	molecular_function	NAD(P)+-protein-arginine ADP-ribosyltransferase activity	1	2266	5	39698	0.254641
GO:0016572	biological_process	histone phosphorylation	1	2266	5	39698	0.254641
GO:0003923	molecular_function	GPI-anchor transamidase activity	1	2266	5	39698	0.254641
GO:0052657	molecular_function	guanine phosphoribosyltransferase activity	1	2266	5	39698	0.254641
GO:0046100	biological_process	hypoxanthine metabolic process	1	2266	5	39698	0.254641
GO:0045657	biological_process	positive regulation of monocyte differentiation	1	2266	5	39698	0.254641
GO:2000667	biological_process	positive regulation of interleukin-13 secretion	1	2266	5	39698	0.254641
GO:0022038	biological_process	corpus callosum development	1	2266	5	39698	0.254641
GO:0002741	biological_process	positive regulation of cytokine secretion involved in immune response	1	2266	5	39698	0.254641
GO:0033269	cellular_component	internode region of axon	1	2266	5	39698	0.254641
GO:0035083	biological_process	cilium axoneme assembly	1	2266	5	39698	0.254641
GO:0003341	biological_process	cilium movement	1	2266	5	39698	0.254641
GO:0031914	biological_process	negative regulation of synaptic plasticity	1	2266	5	39698	0.254641
GO:0000213	molecular_function	tRNA-intron endonuclease activity	1	2266	5	39698	0.254641
GO:0002642	biological_process	positive regulation of immunoglobulin biosynthetic process	1	2266	5	39698	0.254641
GO:0031333	biological_process	negative regulation of protein complex assembly	1	2266	5	39698	0.254641
GO:0010248	biological_process	establishment or maintenance of transmembrane electrochemical gradient	1	2266	5	39698	0.254641
GO:0003999	molecular_function	adenine phosphoribosyltransferase activity	1	2266	5	39698	0.254641
GO:0047560	molecular_function	3-dehydrosphinganine reductase activity	1	2266	5	39698	0.254641
GO:0016150	molecular_function	translation release factor activity, codon nonspecific	1	2266	5	39698	0.254641
GO:0035024	biological_process	negative regulation of Rho protein signal transduction	1	2266	5	39698	0.254641
GO:0007098	biological_process	centrosome cycle	1	2266	5	39698	0.254641
GO:0072201	biological_process	negative regulation of mesenchymal cell proliferation	1	2266	5	39698	0.254641
GO:0051736	molecular_function	ATP-dependent polyribonucleotide 5'-hydroxyl-kinase activity	1	2266	5	39698	0.254641
GO:0035087	biological_process	siRNA loading onto RISC involved in RNA interference	1	2266	5	39698	0.254641
GO:0005176	molecular_function	ErbB-2 class receptor binding	1	2266	5	39698	0.254641
GO:0042296	molecular_function	ISG15 ligase activity	1	2266	5	39698	0.254641
GO:2000611	biological_process	positive regulation of thyroid hormone generation	1	2266	5	39698	0.254641
GO:0005885	cellular_component	Arp2/3 protein complex	1	2266	5	39698	0.254641
GO:0032796	biological_process	uropod organization	1	2266	5	39698	0.254641
GO:0030621	molecular_function	U4 snRNA binding	1	2266	5	39698	0.254641
GO:0043087	biological_process	regulation of GTPase activity	1	2266	5	39698	0.254641
GO:2000679	biological_process	positive regulation of transcription regulatory region DNA binding	1	2266	5	39698	0.254641
GO:0035457	biological_process	cellular response to interferon-alpha	1	2266	5	39698	0.254641
GO:0001071	molecular_function	nucleic acid binding transcription factor activity	1	2266	5	39698	0.254641
GO:0050702	biological_process	interleukin-1 beta secretion	1	2266	5	39698	0.254641
GO:0002086	biological_process	diaphragm contraction	1	2266	5	39698	0.254641
GO:2000703	biological_process	negative regulation of fibroblast growth factor receptor signaling pathway involved in ureteric bud formation	1	2266	5	39698	0.254641
GO:0016844	molecular_function	strictosidine synthase activity	1	2266	5	39698	0.254641
GO:0061290	biological_process	canonical Wnt receptor signaling pathway involved in metanephric kidney development	1	2266	5	39698	0.254641
GO:0070016	molecular_function	armadillo repeat domain binding	1	2266	5	39698	0.254641
GO:0021697	biological_process	cerebellar cortex formation	1	2266	5	39698	0.254641
GO:0032870	biological_process	cellular response to hormone stimulus	1	2266	5	39698	0.254641
GO:0005638	cellular_component	lamin filament	1	2266	5	39698	0.254641
GO:0051733	molecular_function	polydeoxyribonucleotide kinase activity	1	2266	5	39698	0.254641
GO:0060152	biological_process	microtubule-based peroxisome localization	1	2266	5	39698	0.254641
GO:0035926	biological_process	chemokine (C-C motif) ligand 2 secretion	1	2266	5	39698	0.254641
GO:0018467	molecular_function	formaldehyde dehydrogenase activity	1	2266	5	39698	0.254641
GO:0032930	biological_process	positive regulation of superoxide anion generation	1	2266	5	39698	0.254641
GO:0005775	cellular_component	vacuolar lumen	1	2266	5	39698	0.254641
GO:0042035	biological_process	regulation of cytokine biosynthetic process	1	2266	5	39698	0.254641
GO:0031462	cellular_component	Cul2-RING ubiquitin ligase complex	1	2266	5	39698	0.254641
GO:0072608	biological_process	interleukin-10 secretion	1	2266	5	39698	0.254641
GO:0001514	biological_process	selenocysteine incorporation	1	2266	5	39698	0.254641
GO:0004422	molecular_function	hypoxanthine phosphoribosyltransferase activity	1	2266	5	39698	0.254641
GO:2000607	biological_process	negative regulation of cell proliferation involved in mesonephros development	1	2266	5	39698	0.254641
GO:0035611	biological_process	protein branching point deglutamylation	1	2266	5	39698	0.254641
GO:0043113	biological_process	receptor clustering	1	2266	5	39698	0.254641
GO:0072178	biological_process	nephric duct morphogenesis	1	2266	5	39698	0.254641
GO:0005174	molecular_function	CD40 receptor binding	1	2266	5	39698	0.254641
GO:0004757	molecular_function	sepiapterin reductase activity	1	2266	5	39698	0.254641
GO:0046294	biological_process	formaldehyde catabolic process	1	2266	5	39698	0.254641
GO:0000379	biological_process	tRNA-type intron splice site recognition and cleavage	1	2266	5	39698	0.254641
GO:0046083	biological_process	adenine metabolic process	1	2266	5	39698	0.254641
GO:0051903	molecular_function	S-(hydroxymethyl)glutathione dehydrogenase activity	1	2266	5	39698	0.254641
GO:0072179	biological_process	nephric duct formation	1	2266	5	39698	0.254641
GO:0030549	molecular_function	acetylcholine receptor activator activity	1	2266	5	39698	0.254641
GO:0051996	molecular_function	squalene synthase activity	1	2266	5	39698	0.254641
GO:0045964	biological_process	positive regulation of dopamine metabolic process	1	2266	5	39698	0.254641
GO:0030877	cellular_component	beta-catenin destruction complex	1	2266	5	39698	0.254641
GO:0000987	molecular_function	core promoter proximal region sequence-specific DNA binding	1	2266	5	39698	0.254641
GO:0034612	biological_process	response to tumor necrosis factor	5	2266	60	39698	0.257094
GO:0005635	cellular_component	nuclear envelope	11	2266	153	39698	0.258249
GO:0022627	cellular_component	cytosolic small ribosomal subunit	8	2266	106	39698	0.258851
GO:0017124	molecular_function	SH3 domain binding	15	2266	217	39698	0.258941
GO:0016881	molecular_function	acid-amino acid ligase activity	12	2266	169	39698	0.25907
GO:0042645	cellular_component	mitochondrial nucleoid	12	2266	169	39698	0.25907
GO:0006334	biological_process	nucleosome assembly	12	2266	169	39698	0.25907
GO:0045947	biological_process	negative regulation of translational initiation	3	2266	31	39698	0.259277
GO:0005083	molecular_function	small GTPase regulator activity	3	2266	31	39698	0.259277
GO:0016310	biological_process	phosphorylation	3	2266	31	39698	0.259277
GO:0004108	molecular_function	citrate (Si)-synthase activity	3	2266	31	39698	0.259277
GO:0070830	biological_process	tight junction assembly	3	2266	31	39698	0.259277
GO:0002028	biological_process	regulation of sodium ion transport	3	2266	31	39698	0.259277
GO:0050880	biological_process	regulation of blood vessel size	3	2266	31	39698	0.259277
GO:0017156	biological_process	calcium ion-dependent exocytosis	3	2266	31	39698	0.259277
GO:0042147	biological_process	retrograde transport, endosome to Golgi	3	2266	31	39698	0.259277
GO:0045109	biological_process	intermediate filament organization	3	2266	31	39698	0.259277
GO:0051489	biological_process	regulation of filopodium assembly	3	2266	31	39698	0.259277
GO:0008094	molecular_function	DNA-dependent ATPase activity	9	2266	122	39698	0.261944
GO:0005815	cellular_component	microtubule organizing center	17	2266	250	39698	0.262746
GO:0005675	cellular_component	holo TFIIH complex	7	2266	91	39698	0.262918
GO:0070469	cellular_component	respiratory chain	20	2266	299	39698	0.263798
GO:0048666	biological_process	neuron development	6	2266	76	39698	0.266227
GO:0051865	biological_process	protein autoubiquitination	6	2266	76	39698	0.266227
GO:0005778	cellular_component	peroxisomal membrane	8	2266	107	39698	0.26702
GO:0001530	molecular_function	lipopolysaccharide binding	4	2266	46	39698	0.26704
GO:0004430	molecular_function	1-phosphatidylinositol 4-kinase activity	4	2266	46	39698	0.26704
GO:0008299	biological_process	isoprenoid biosynthetic process	4	2266	46	39698	0.26704
GO:0001833	biological_process	inner cell mass cell proliferation	4	2266	46	39698	0.26704
GO:0045351	biological_process	type I interferon biosynthetic process	4	2266	46	39698	0.26704
GO:0007032	biological_process	endosome organization	5	2266	61	39698	0.268093
GO:0032436	biological_process	positive regulation of proteasomal ubiquitin-dependent protein catabolic process	9	2266	123	39698	0.269574
GO:0004672	molecular_function	protein kinase activity	20	2266	301	39698	0.273463
GO:0002084	biological_process	protein depalmitoylation	2	2266	18	39698	0.274536
GO:0008705	molecular_function	methionine synthase activity	2	2266	18	39698	0.274536
GO:0016290	molecular_function	palmitoyl-CoA hydrolase activity	2	2266	18	39698	0.274536
GO:0008898	molecular_function	homocysteine S-methyltransferase activity	2	2266	18	39698	0.274536
GO:0048477	biological_process	oogenesis	2	2266	18	39698	0.274536
GO:0042558	biological_process	pteridine-containing compound metabolic process	2	2266	18	39698	0.274536
GO:0006398	biological_process	histone mRNA 3'-end processing	2	2266	18	39698	0.274536
GO:0042640	biological_process	anagen	2	2266	18	39698	0.274536
GO:0090201	biological_process	negative regulation of release of cytochrome c from mitochondria	2	2266	18	39698	0.274536
GO:0042101	cellular_component	T cell receptor complex	2	2266	18	39698	0.274536
GO:0051186	biological_process	cofactor metabolic process	2	2266	18	39698	0.274536
GO:0072107	biological_process	positive regulation of ureteric bud formation	2	2266	18	39698	0.274536
GO:0048535	biological_process	lymph node development	2	2266	18	39698	0.274536
GO:0033280	biological_process	response to vitamin D	2	2266	18	39698	0.274536
GO:0035279	biological_process	mRNA cleavage involved in gene silencing by miRNA	2	2266	18	39698	0.274536
GO:0051181	biological_process	cofactor transport	2	2266	18	39698	0.274536
GO:0001673	cellular_component	male germ cell nucleus	2	2266	18	39698	0.274536
GO:0006968	biological_process	cellular defense response	2	2266	18	39698	0.274536
GO:0046579	biological_process	positive regulation of Ras protein signal transduction	3	2266	32	39698	0.27501
GO:0030017	cellular_component	sarcomere	3	2266	32	39698	0.27501
GO:0031115	biological_process	negative regulation of microtubule polymerization	3	2266	32	39698	0.27501
GO:0007168	biological_process	receptor guanylyl cyclase signaling pathway	3	2266	32	39698	0.27501
GO:0030914	cellular_component	STAGA complex	3	2266	32	39698	0.27501
GO:0042346	biological_process	positive regulation of NF-kappaB import into nucleus	3	2266	32	39698	0.27501
GO:0050435	biological_process	beta-amyloid metabolic process	3	2266	32	39698	0.27501
GO:0006284	biological_process	base-excision repair	3	2266	32	39698	0.27501
GO:0045668	biological_process	negative regulation of osteoblast differentiation	3	2266	32	39698	0.27501
GO:0048873	biological_process	homeostasis of number of cells within a tissue	3	2266	32	39698	0.27501
GO:0033539	biological_process	fatty acid beta-oxidation using acyl-CoA dehydrogenase	3	2266	32	39698	0.27501
GO:0007608	biological_process	sensory perception of smell	3	2266	32	39698	0.27501
GO:0005575	cellular_component	cellular_component	8	2266	108	39698	0.275262
GO:0071230	biological_process	cellular response to amino acid stimulus	6	2266	77	39698	0.276079
GO:0000398	biological_process	nuclear mRNA splicing, via spliceosome	5	2266	62	39698	0.279193
GO:0005770	cellular_component	late endosome	5	2266	62	39698	0.279193
GO:0008324	molecular_function	cation transmembrane transporter activity	4	2266	47	39698	0.279918
GO:0002244	biological_process	hemopoietic progenitor cell differentiation	4	2266	47	39698	0.279918
GO:0016818	molecular_function	hydrolase activity, acting on acid anhydrides, in phosphorus-containing anhydrides	4	2266	47	39698	0.279918
GO:0016049	biological_process	cell growth	4	2266	47	39698	0.279918
GO:0006807	biological_process	nitrogen compound metabolic process	4	2266	47	39698	0.279918
GO:0003924	molecular_function	GTPase activity	40	2266	635	39698	0.281675
GO:0006629	biological_process	lipid metabolic process	18	2266	270	39698	0.282195
GO:0031902	cellular_component	late endosome membrane	10	2266	141	39698	0.285593
GO:0048015	biological_process	phosphatidylinositol-mediated signaling	6	2266	78	39698	0.286014
GO:0005876	cellular_component	spindle microtubule	6	2266	78	39698	0.286014
GO:0005783	cellular_component	endoplasmic reticulum	154	2266	2580	39698	0.289544
GO:0005905	cellular_component	coated pit	7	2266	94	39698	0.28988
GO:0003682	molecular_function	chromatin binding	19	2266	288	39698	0.290451
GO:0043984	biological_process	histone H4-K16 acetylation	3	2266	33	39698	0.290835
GO:0034227	biological_process	tRNA thio-modification	3	2266	33	39698	0.290835
GO:0019233	biological_process	sensory perception of pain	3	2266	33	39698	0.290835
GO:0002639	biological_process	positive regulation of immunoglobulin production	3	2266	33	39698	0.290835
GO:0017148	biological_process	negative regulation of translation	3	2266	33	39698	0.290835
GO:0031090	cellular_component	organelle membrane	3	2266	33	39698	0.290835
GO:0043022	molecular_function	ribosome binding	4	2266	48	39698	0.292889
GO:0070534	biological_process	protein K63-linked ubiquitination	4	2266	48	39698	0.292889
GO:0046914	molecular_function	transition metal ion binding	2	2266	19	39698	0.296135
GO:0004844	molecular_function	uracil DNA N-glycosylase activity	2	2266	19	39698	0.296135
GO:0035370	cellular_component	UBC13-UEV1A complex	2	2266	19	39698	0.296135
GO:0016768	molecular_function	spermine synthase activity	2	2266	19	39698	0.296135
GO:0002218	biological_process	activation of innate immune response	2	2266	19	39698	0.296135
GO:0050689	biological_process	negative regulation of defense response to virus by host	2	2266	19	39698	0.296135
GO:0006303	biological_process	double-strand break repair via nonhomologous end joining	2	2266	19	39698	0.296135
GO:0006388	biological_process	tRNA splicing, via endonucleolytic cleavage and ligation	2	2266	19	39698	0.296135
GO:0046038	biological_process	GMP catabolic process	2	2266	19	39698	0.296135
GO:0004861	molecular_function	cyclin-dependent protein kinase inhibitor activity	2	2266	19	39698	0.296135
GO:0033205	biological_process	cell cycle cytokinesis	2	2266	19	39698	0.296135
GO:0008753	molecular_function	NADPH dehydrogenase (quinone) activity	2	2266	19	39698	0.296135
GO:0008354	biological_process	germ cell migration	2	2266	19	39698	0.296135
GO:0032355	biological_process	response to estradiol stimulus	2	2266	19	39698	0.296135
GO:0051276	biological_process	chromosome organization	2	2266	19	39698	0.296135
GO:0071168	biological_process	protein localization to chromatin	2	2266	19	39698	0.296135
GO:0044444	cellular_component	cytoplasmic part	2	2266	19	39698	0.296135
GO:0051010	molecular_function	microtubule plus-end binding	2	2266	19	39698	0.296135
GO:0016234	cellular_component	inclusion body	2	2266	19	39698	0.296135
GO:0048155			2	2266	19	39698	0.296135
GO:0031579	biological_process	membrane raft organization	2	2266	19	39698	0.296135
GO:0034097	biological_process	response to cytokine stimulus	2	2266	19	39698	0.296135
GO:0048549	biological_process	positive regulation of pinocytosis	2	2266	19	39698	0.296135
GO:0017016	molecular_function	Ras GTPase binding	2	2266	19	39698	0.296135
GO:0045081	biological_process	negative regulation of interleukin-10 biosynthetic process	2	2266	19	39698	0.296135
GO:0019048	biological_process	virus-host interaction	2	2266	19	39698	0.296135
GO:0004728	molecular_function	receptor signaling protein tyrosine phosphatase activity	2	2266	19	39698	0.296135
GO:0006072	biological_process	glycerol-3-phosphate metabolic process	2	2266	19	39698	0.296135
GO:0000975	molecular_function	regulatory region DNA binding	2	2266	19	39698	0.296135
GO:0002064	biological_process	epithelial cell development	1	2266	6	39698	0.297192
GO:0007072	biological_process	positive regulation of transcription on exit from mitosis	1	2266	6	39698	0.297192
GO:0046539	molecular_function	histamine N-methyltransferase activity	1	2266	6	39698	0.297192
GO:0042289	molecular_function	MHC class II protein binding	1	2266	6	39698	0.297192
GO:0033092	biological_process	positive regulation of immature T cell proliferation in thymus	1	2266	6	39698	0.297192
GO:0006691	biological_process	leukotriene metabolic process	1	2266	6	39698	0.297192
GO:0060054	biological_process	positive regulation of epithelial cell proliferation involved in wound healing	1	2266	6	39698	0.297192
GO:0010888	biological_process	negative regulation of lipid storage	1	2266	6	39698	0.297192
GO:0046755	biological_process	non-lytic virus budding	1	2266	6	39698	0.297192
GO:0045986	biological_process	negative regulation of smooth muscle contraction	1	2266	6	39698	0.297192
GO:0071173	biological_process	spindle assembly checkpoint	1	2266	6	39698	0.297192
GO:0071028	biological_process	nuclear mRNA surveillance	1	2266	6	39698	0.297192
GO:0046782	biological_process	regulation of viral transcription	1	2266	6	39698	0.297192
GO:0004516	molecular_function	nicotinate phosphoribosyltransferase activity	1	2266	6	39698	0.297192
GO:0007341	biological_process	penetration of zona pellucida	1	2266	6	39698	0.297192
GO:0030289	cellular_component	protein phosphatase 4 complex	1	2266	6	39698	0.297192
GO:0070946	biological_process	neutrophil mediated killing of gram-positive bacterium	1	2266	6	39698	0.297192
GO:0000138	cellular_component	Golgi trans cisterna	1	2266	6	39698	0.297192
GO:0019358	biological_process	nicotinate nucleotide salvage	1	2266	6	39698	0.297192
GO:0051270	biological_process	regulation of cellular component movement	1	2266	6	39698	0.297192
GO:0070889	biological_process	platelet alpha granule organization	1	2266	6	39698	0.297192
GO:0016573	biological_process	histone acetylation	1	2266	6	39698	0.297192
GO:0070947	biological_process	neutrophil mediated killing of fungus	1	2266	6	39698	0.297192
GO:0009792	biological_process	embryo development ending in birth or egg hatching	1	2266	6	39698	0.297192
GO:0000070	biological_process	mitotic sister chromatid segregation	1	2266	6	39698	0.297192
GO:0001076	molecular_function	RNA polymerase II transcription factor binding transcription factor activity	1	2266	6	39698	0.297192
GO:0045767	biological_process	regulation of anti-apoptosis	1	2266	6	39698	0.297192
GO:0033147	biological_process	negative regulation of intracellular estrogen receptor signaling pathway	1	2266	6	39698	0.297192
GO:0030688	cellular_component	preribosome, small subunit precursor	1	2266	6	39698	0.297192
GO:0004530	molecular_function	deoxyribonuclease I activity	1	2266	6	39698	0.297192
GO:0018283	biological_process	iron incorporation into metallo-sulfur cluster	1	2266	6	39698	0.297192
GO:0042168	biological_process	heme metabolic process	1	2266	6	39698	0.297192
GO:0010999	biological_process	regulation of eIF2 alpha phosphorylation by heme	1	2266	6	39698	0.297192
GO:0042809	molecular_function	vitamin D receptor binding	1	2266	6	39698	0.297192
GO:0004074	molecular_function	biliverdin reductase activity	1	2266	6	39698	0.297192
GO:0004019	molecular_function	adenylosuccinate synthase activity	1	2266	6	39698	0.297192
GO:0006933	biological_process	negative regulation of cell adhesion involved in substrate-bound cell migration	1	2266	6	39698	0.297192
GO:0000305	biological_process	response to oxygen radical	1	2266	6	39698	0.297192
GO:0060055	biological_process	angiogenesis involved in wound healing	1	2266	6	39698	0.297192
GO:0018344	biological_process	protein geranylgeranylation	1	2266	6	39698	0.297192
GO:0009589	biological_process	detection of UV	1	2266	6	39698	0.297192
GO:0018243	biological_process	protein O-linked glycosylation via threonine	1	2266	6	39698	0.297192
GO:0005152	molecular_function	interleukin-1 receptor antagonist activity	1	2266	6	39698	0.297192
GO:0019886	biological_process	antigen processing and presentation of exogenous peptide antigen via MHC class II	1	2266	6	39698	0.297192
GO:0031701	molecular_function	angiotensin receptor binding	1	2266	6	39698	0.297192
GO:0032147	biological_process	activation of protein kinase activity	1	2266	6	39698	0.297192
GO:0071535	molecular_function	RING-like zinc finger domain binding	1	2266	6	39698	0.297192
GO:0060762	biological_process	regulation of branching involved in mammary gland duct morphogenesis	1	2266	6	39698	0.297192
GO:0008608	biological_process	attachment of spindle microtubules to kinetochore	1	2266	6	39698	0.297192
GO:0032430	biological_process	positive regulation of phospholipase A2 activity	1	2266	6	39698	0.297192
GO:0047395	molecular_function	glycerophosphoinositol glycerophosphodiesterase activity	1	2266	6	39698	0.297192
GO:0035774	biological_process	positive regulation of insulin secretion involved in cellular response to glucose stimulus	1	2266	6	39698	0.297192
GO:0004361	molecular_function	glutaryl-CoA dehydrogenase activity	1	2266	6	39698	0.297192
GO:0008054	biological_process	cyclin catabolic process	1	2266	6	39698	0.297192
GO:0035280	biological_process	miRNA loading onto RISC involved in gene silencing by miRNA	1	2266	6	39698	0.297192
GO:0004565	molecular_function	beta-galactosidase activity	1	2266	6	39698	0.297192
GO:0015197	molecular_function	peptide transporter activity	1	2266	6	39698	0.297192
GO:0042602	molecular_function	riboflavin reductase (NADPH) activity	1	2266	6	39698	0.297192
GO:0051983	biological_process	regulation of chromosome segregation	1	2266	6	39698	0.297192
GO:0003157	biological_process	endocardium development	1	2266	6	39698	0.297192
GO:0004325	molecular_function	ferrochelatase activity	1	2266	6	39698	0.297192
GO:0031711	molecular_function	bradykinin receptor binding	1	2266	6	39698	0.297192
GO:0007225	biological_process	patched ligand maturation	1	2266	6	39698	0.297192
GO:0016263	molecular_function	glycoprotein-N-acetylgalactosamine 3-beta-galactosyltransferase activity	1	2266	6	39698	0.297192
GO:0021903	biological_process	rostrocaudal neural tube patterning	1	2266	6	39698	0.297192
GO:0042775	biological_process	mitochondrial ATP synthesis coupled electron transport	1	2266	6	39698	0.297192
GO:0001878	biological_process	response to yeast	1	2266	6	39698	0.297192
GO:0032400	biological_process	melanosome localization	1	2266	6	39698	0.297192
GO:0070086	biological_process	ubiquitin-dependent endocytosis	1	2266	6	39698	0.297192
GO:0048485	biological_process	sympathetic nervous system development	1	2266	6	39698	0.297192
GO:0051353	biological_process	positive regulation of oxidoreductase activity	1	2266	6	39698	0.297192
GO:0035250	molecular_function	UDP-galactosyltransferase activity	1	2266	6	39698	0.297192
GO:0002426	biological_process	immunoglobulin production in mucosal tissue	1	2266	6	39698	0.297192
GO:0001596	molecular_function	angiotensin type I receptor activity	1	2266	6	39698	0.297192
GO:0010039	biological_process	response to iron ion	1	2266	6	39698	0.297192
GO:0018242	biological_process	protein O-linked glycosylation via serine	1	2266	6	39698	0.297192
GO:0042171	molecular_function	lysophosphatidic acid acyltransferase activity	1	2266	6	39698	0.297192
GO:0044425	cellular_component	membrane part	1	2266	6	39698	0.297192
GO:0019682	biological_process	glyceraldehyde-3-phosphate metabolic process	1	2266	6	39698	0.297192
GO:0070363	molecular_function	mitochondrial light strand promoter sense binding	1	2266	6	39698	0.297192
GO:0008139	molecular_function	nuclear localization sequence binding	1	2266	6	39698	0.297192
GO:0061015	biological_process	snRNA import into nucleus	1	2266	6	39698	0.297192
GO:0010827	biological_process	regulation of glucose transport	1	2266	6	39698	0.297192
GO:0019230	biological_process	proprioception	1	2266	6	39698	0.297192
GO:0030112	cellular_component	glycocalyx	1	2266	6	39698	0.297192
GO:0019290	biological_process	siderophore biosynthetic process	1	2266	6	39698	0.297192
GO:0001909	biological_process	leukocyte mediated cytotoxicity	1	2266	6	39698	0.297192
GO:0051453	biological_process	regulation of intracellular pH	1	2266	6	39698	0.297192
GO:0019799	molecular_function	tubulin N-acetyltransferase activity	1	2266	6	39698	0.297192
GO:0048213	biological_process	Golgi vesicle prefusion complex stabilization	1	2266	6	39698	0.297192
GO:0004168	molecular_function	dolichol kinase activity	1	2266	6	39698	0.297192
GO:0051349	biological_process	positive regulation of lyase activity	1	2266	6	39698	0.297192
GO:0001967	biological_process	suckling behavior	1	2266	6	39698	0.297192
GO:0018342	biological_process	protein prenylation	1	2266	6	39698	0.297192
GO:0004060	molecular_function	arylamine N-acetyltransferase activity	1	2266	6	39698	0.297192
GO:0043048	biological_process	dolichyl monophosphate biosynthetic process	1	2266	6	39698	0.297192
GO:0034986	molecular_function	iron chaperone activity	1	2266	6	39698	0.297192
GO:0006663	biological_process	platelet activating factor biosynthetic process	1	2266	6	39698	0.297192
GO:0070427	biological_process	nucleotide-binding oligomerization domain containing 1 signaling pathway	1	2266	6	39698	0.297192
GO:0090083	biological_process	regulation of inclusion body assembly	1	2266	6	39698	0.297192
GO:0005684	cellular_component	U2-type spliceosomal complex	1	2266	6	39698	0.297192
GO:0050732	biological_process	negative regulation of peptidyl-tyrosine phosphorylation	1	2266	6	39698	0.297192
GO:0016407	molecular_function	acetyltransferase activity	1	2266	6	39698	0.297192
GO:0004807	molecular_function	triose-phosphate isomerase activity	1	2266	6	39698	0.297192
GO:0060236	biological_process	regulation of mitotic spindle organization	1	2266	6	39698	0.297192
GO:0010722	biological_process	regulation of ferrochelatase activity	1	2266	6	39698	0.297192
GO:0032411	biological_process	positive regulation of transporter activity	1	2266	6	39698	0.297192
GO:0005731	cellular_component	nucleolus organizer region	1	2266	6	39698	0.297192
GO:0035634	biological_process	response to stilbenoid	1	2266	6	39698	0.297192
GO:0030897	cellular_component	HOPS complex	1	2266	6	39698	0.297192
GO:0008889	molecular_function	glycerophosphodiester phosphodiesterase activity	1	2266	6	39698	0.297192
GO:0050778	biological_process	positive regulation of immune response	1	2266	6	39698	0.297192
GO:0008318	molecular_function	protein prenyltransferase activity	1	2266	6	39698	0.297192
GO:0006167	biological_process	AMP biosynthetic process	1	2266	6	39698	0.297192
GO:0060744	biological_process	mammary gland branching involved in thelarche	1	2266	6	39698	0.297192
GO:0035066	biological_process	positive regulation of histone acetylation	1	2266	6	39698	0.297192
GO:0070688	cellular_component	MLL5-L complex	1	2266	6	39698	0.297192
GO:0004142	molecular_function	diacylglycerol cholinephosphotransferase activity	1	2266	6	39698	0.297192
GO:0033600	biological_process	negative regulation of mammary gland epithelial cell proliferation	1	2266	6	39698	0.297192
GO:0060046	biological_process	regulation of acrosome reaction	1	2266	6	39698	0.297192
GO:0040015	biological_process	negative regulation of multicellular organism growth	1	2266	6	39698	0.297192
GO:0051775	biological_process	response to redox state	1	2266	6	39698	0.297192
GO:0002679	biological_process	respiratory burst involved in defense response	1	2266	6	39698	0.297192
GO:0004252	molecular_function	serine-type endopeptidase activity	17	2266	257	39698	0.300386
GO:0051082	molecular_function	unfolded protein binding	29	2266	457	39698	0.304433
GO:0008022	molecular_function	protein C-terminus binding	17	2266	258	39698	0.305895
GO:0006414	biological_process	translational elongation	4	2266	49	39698	0.305935
GO:0004602	molecular_function	glutathione peroxidase activity	4	2266	49	39698	0.305935
GO:0005978	biological_process	glycogen biosynthetic process	4	2266	49	39698	0.305935
GO:0044237	biological_process	cellular metabolic process	6	2266	80	39698	0.3061
GO:0031663	biological_process	lipopolysaccharide-mediated signaling pathway	6	2266	80	39698	0.3061
GO:0004656	molecular_function	procollagen-proline 4-dioxygenase activity	3	2266	34	39698	0.30672
GO:0006099	biological_process	tricarboxylic acid cycle	10	2266	144	39698	0.307782
GO:0030308	biological_process	negative regulation of cell growth	12	2266	177	39698	0.311679
GO:0010494	cellular_component	cytoplasmic stress granule	5	2266	65	39698	0.312977
GO:0060048	biological_process	cardiac muscle contraction	5	2266	65	39698	0.312977
GO:0005774	cellular_component	vacuolar membrane	5	2266	65	39698	0.312977
GO:0000226	biological_process	microtubule cytoskeleton organization	5	2266	65	39698	0.312977
GO:0003697	molecular_function	single-stranded DNA binding	10	2266	145	39698	0.315269
GO:0006260	biological_process	DNA replication	24	2266	376	39698	0.3154
GO:0000932	cellular_component	cytoplasmic mRNA processing body	6	2266	81	39698	0.316236
GO:0030127	cellular_component	COPII vesicle coat	7	2266	97	39698	0.317435
GO:0005672	cellular_component	transcription factor TFIIA complex	2	2266	20	39698	0.317632
GO:0006265	biological_process	DNA topological change	2	2266	20	39698	0.317632
GO:0045347	biological_process	negative regulation of MHC class II biosynthetic process	2	2266	20	39698	0.317632
GO:0043968	biological_process	histone H2A acetylation	2	2266	20	39698	0.317632
GO:0046696	cellular_component	lipopolysaccharide receptor complex	2	2266	20	39698	0.317632
GO:0006479	biological_process	protein methylation	2	2266	20	39698	0.317632
GO:0000712	biological_process	resolution of meiotic recombination intermediates	2	2266	20	39698	0.317632
GO:0070207	biological_process	protein homotrimerization	2	2266	20	39698	0.317632
GO:0097039	biological_process	protein linear polyubiquitination	2	2266	20	39698	0.317632
GO:0034968	biological_process	histone lysine methylation	2	2266	20	39698	0.317632
GO:0003988	molecular_function	acetyl-CoA C-acyltransferase activity	2	2266	20	39698	0.317632
GO:0005537	molecular_function	mannose binding	2	2266	20	39698	0.317632
GO:0045120	cellular_component	pronucleus	2	2266	20	39698	0.317632
GO:0016149	molecular_function	translation release factor activity, codon specific	2	2266	20	39698	0.317632
GO:0006383	biological_process	transcription from RNA polymerase III promoter	2	2266	20	39698	0.317632
GO:0032868	biological_process	response to insulin stimulus	2	2266	20	39698	0.317632
GO:0002925	biological_process	positive regulation of humoral immune response mediated by circulating immunoglobulin	2	2266	20	39698	0.317632
GO:0045416	biological_process	positive regulation of interleukin-8 biosynthetic process	2	2266	20	39698	0.317632
GO:0071797	cellular_component	LUBAC complex	2	2266	20	39698	0.317632
GO:0019788	molecular_function	NEDD8 ligase activity	2	2266	20	39698	0.317632
GO:0035329	biological_process	hippo signaling cascade	2	2266	20	39698	0.317632
GO:0002329	biological_process	pre-B cell differentiation	2	2266	20	39698	0.317632
GO:0006415	biological_process	translational termination	2	2266	20	39698	0.317632
GO:0016301	molecular_function	kinase activity	26	2266	410	39698	0.318017
GO:0021795	biological_process	cerebral cortex cell migration	4	2266	50	39698	0.31904
GO:0021766	biological_process	hippocampus development	3	2266	35	39698	0.322634
GO:0009306	biological_process	protein secretion	3	2266	35	39698	0.322634
GO:0071479	biological_process	cellular response to ionizing radiation	3	2266	35	39698	0.322634
GO:0042221	biological_process	response to chemical stimulus	3	2266	35	39698	0.322634
GO:0008013	molecular_function	beta-catenin binding	3	2266	35	39698	0.322634
GO:0048747	biological_process	muscle fiber development	3	2266	35	39698	0.322634
GO:0051716	biological_process	cellular response to stimulus	3	2266	35	39698	0.322634
GO:0072669	cellular_component	tRNA-splicing ligase complex	3	2266	35	39698	0.322634
GO:0008250	cellular_component	oligosaccharyltransferase complex	3	2266	35	39698	0.322634
GO:0005769	cellular_component	early endosome	10	2266	146	39698	0.322797
GO:0006890	biological_process	retrograde vesicle-mediated transport, Golgi to ER	5	2266	66	39698	0.324361
GO:0007204	biological_process	elevation of cytosolic calcium ion concentration	5	2266	66	39698	0.324361
GO:0006917	biological_process	induction of apoptosis	14	2266	212	39698	0.326024
GO:0030027	cellular_component	lamellipodium	14	2266	212	39698	0.326024
GO:0030833	biological_process	regulation of actin filament polymerization	6	2266	82	39698	0.326422
GO:0004713	molecular_function	protein tyrosine kinase activity	6	2266	82	39698	0.326422
GO:0045111	cellular_component	intermediate filament cytoskeleton	4	2266	51	39698	0.332185
GO:0042102	biological_process	positive regulation of T cell proliferation	4	2266	51	39698	0.332185
GO:0006164	biological_process	purine nucleotide biosynthetic process	4	2266	51	39698	0.332185
GO:0016706	molecular_function	oxidoreductase activity, acting on paired donors, with incorporation or reduction of molecular oxygen, 2-oxoglutarate as one donor, and incorporation of one atom each of oxygen into both donors	4	2266	51	39698	0.332185
GO:0006139	biological_process	nucleobase-containing compound metabolic process	9	2266	131	39698	0.332647
GO:0000139	cellular_component	Golgi membrane	55	2266	905	39698	0.334049
GO:0048037	molecular_function	cofactor binding	5	2266	67	39698	0.335789
GO:0030890	biological_process	positive regulation of B cell proliferation	5	2266	67	39698	0.335789
GO:0003746	molecular_function	translation elongation factor activity	6	2266	83	39698	0.33665
GO:0033142	molecular_function	progesterone receptor binding	1	2266	7	39698	0.337315
GO:0048844	biological_process	artery morphogenesis	1	2266	7	39698	0.337315
GO:0045136	biological_process	development of secondary sexual characteristics	1	2266	7	39698	0.337315
GO:0007076	biological_process	mitotic chromosome condensation	1	2266	7	39698	0.337315
GO:0003097	biological_process	renal water transport	1	2266	7	39698	0.337315
GO:0048102	biological_process	autophagic cell death	1	2266	7	39698	0.337315
GO:0005960	cellular_component	glycine cleavage complex	1	2266	7	39698	0.337315
GO:0019853	biological_process	L-ascorbic acid biosynthetic process	1	2266	7	39698	0.337315
GO:0034116	biological_process	positive regulation of heterotypic cell-cell adhesion	1	2266	7	39698	0.337315
GO:0043243	biological_process	positive regulation of protein complex disassembly	1	2266	7	39698	0.337315
GO:0030041	biological_process	actin filament polymerization	1	2266	7	39698	0.337315
GO:0061048	biological_process	negative regulation of branching involved in lung morphogenesis	1	2266	7	39698	0.337315
GO:0004348	molecular_function	glucosylceramidase activity	1	2266	7	39698	0.337315
GO:0070926	biological_process	regulation of ATP:ADP antiporter activity	1	2266	7	39698	0.337315
GO:0004022	molecular_function	alcohol dehydrogenase (NAD) activity	1	2266	7	39698	0.337315
GO:0051019	molecular_function	mitogen-activated protein kinase binding	1	2266	7	39698	0.337315
GO:0008179	molecular_function	adenylate cyclase binding	1	2266	7	39698	0.337315
GO:0047939	molecular_function	L-glucuronate reductase activity	1	2266	7	39698	0.337315
GO:0004418	molecular_function	hydroxymethylbilane synthase activity	1	2266	7	39698	0.337315
GO:0015670	biological_process	carbon dioxide transport	1	2266	7	39698	0.337315
GO:0048184	molecular_function	follistatin binding	1	2266	7	39698	0.337315
GO:0035470	biological_process	positive regulation of vascular wound healing	1	2266	7	39698	0.337315
GO:0072220	biological_process	metanephric descending thin limb development	1	2266	7	39698	0.337315
GO:0051458	biological_process	corticotropin secretion	1	2266	7	39698	0.337315
GO:0051799	biological_process	negative regulation of hair follicle development	1	2266	7	39698	0.337315
GO:0033363	biological_process	secretory granule organization	1	2266	7	39698	0.337315
GO:0006106	biological_process	fumarate metabolic process	1	2266	7	39698	0.337315
GO:0051222	biological_process	positive regulation of protein transport	1	2266	7	39698	0.337315
GO:0008240	molecular_function	tripeptidyl-peptidase activity	1	2266	7	39698	0.337315
GO:0051606	biological_process	detection of stimulus	1	2266	7	39698	0.337315
GO:0018112	molecular_function	proline racemase activity	1	2266	7	39698	0.337315
GO:0002032	biological_process	desensitization of G-protein coupled receptor protein signaling pathway by arrestin	1	2266	7	39698	0.337315
GO:0052725	molecular_function	inositol-1,3,4-trisphosphate 6-kinase activity	1	2266	7	39698	0.337315
GO:0047325	molecular_function	inositol tetrakisphosphate 1-kinase activity	1	2266	7	39698	0.337315
GO:0032045	cellular_component	guanyl-nucleotide exchange factor complex	1	2266	7	39698	0.337315
GO:0017196	biological_process	N-terminal peptidyl-methionine acetylation	1	2266	7	39698	0.337315
GO:0030687	cellular_component	preribosome, large subunit precursor	1	2266	7	39698	0.337315
GO:0071549	biological_process	cellular response to dexamethasone stimulus	1	2266	7	39698	0.337315
GO:0045239	cellular_component	tricarboxylic acid cycle enzyme complex	1	2266	7	39698	0.337315
GO:0004306	molecular_function	ethanolamine-phosphate cytidylyltransferase activity	1	2266	7	39698	0.337315
GO:0001784	molecular_function	phosphotyrosine binding	1	2266	7	39698	0.337315
GO:0016600	cellular_component	flotillin complex	1	2266	7	39698	0.337315
GO:0031622	biological_process	positive regulation of fever generation	1	2266	7	39698	0.337315
GO:0060693	biological_process	regulation of branching involved in salivary gland morphogenesis	1	2266	7	39698	0.337315
GO:0008037	biological_process	cell recognition	1	2266	7	39698	0.337315
GO:0008361	biological_process	regulation of cell size	1	2266	7	39698	0.337315
GO:0060557	biological_process	positive regulation of vitamin D biosynthetic process	1	2266	7	39698	0.337315
GO:0030073	biological_process	insulin secretion	1	2266	7	39698	0.337315
GO:0050544	molecular_function	arachidonic acid binding	1	2266	7	39698	0.337315
GO:0046456	biological_process	icosanoid biosynthetic process	1	2266	7	39698	0.337315
GO:0004941	molecular_function	beta2-adrenergic receptor activity	1	2266	7	39698	0.337315
GO:0030184	molecular_function	nitric oxide transmembrane transporter activity	1	2266	7	39698	0.337315
GO:0035379	molecular_function	carbon dioxide transmembrane transporter activity	1	2266	7	39698	0.337315
GO:0032127	cellular_component	dense core granule membrane	1	2266	7	39698	0.337315
GO:0006820	biological_process	anion transport	1	2266	7	39698	0.337315
GO:0071236	biological_process	cellular response to antibiotic	1	2266	7	39698	0.337315
GO:0005025	molecular_function	transforming growth factor beta receptor activity, type I	1	2266	7	39698	0.337315
GO:0072230	biological_process	metanephric proximal straight tubule development	1	2266	7	39698	0.337315
GO:0042974	molecular_function	retinoic acid receptor binding	1	2266	7	39698	0.337315
GO:0045127	molecular_function	N-acetylglucosamine kinase activity	1	2266	7	39698	0.337315
GO:0048840	biological_process	otolith development	1	2266	7	39698	0.337315
GO:0070545	cellular_component	PeBoW complex	1	2266	7	39698	0.337315
GO:0004756	molecular_function	selenide, water dikinase activity	1	2266	7	39698	0.337315
GO:0050333	molecular_function	thiamin-triphosphatase activity	1	2266	7	39698	0.337315
GO:0032940	biological_process	secretion by cell	1	2266	7	39698	0.337315
GO:0004062	molecular_function	aryl sulfotransferase activity	1	2266	7	39698	0.337315
GO:0000466	biological_process	maturation of 5.8S rRNA from tricistronic rRNA transcript (SSU-rRNA, 5.8S rRNA, LSU-rRNA)	1	2266	7	39698	0.337315
GO:0071472	biological_process	cellular response to salt stress	1	2266	7	39698	0.337315
GO:0015108	molecular_function	chloride transmembrane transporter activity	1	2266	7	39698	0.337315
GO:0042840	biological_process	D-glucuronate catabolic process	1	2266	7	39698	0.337315
GO:0005223	molecular_function	intracellular cGMP activated cation channel activity	1	2266	7	39698	0.337315
GO:0052726	molecular_function	inositol-1,3,4-trisphosphate 5-kinase activity	1	2266	7	39698	0.337315
GO:0043687	biological_process	post-translational protein modification	1	2266	7	39698	0.337315
GO:0000731	biological_process	DNA synthesis involved in DNA repair	1	2266	7	39698	0.337315
GO:0032925	biological_process	regulation of activin receptor signaling pathway	1	2266	7	39698	0.337315
GO:0044241	biological_process	lipid digestion	1	2266	7	39698	0.337315
GO:0071803	biological_process	positive regulation of podosome assembly	1	2266	7	39698	0.337315
GO:0035377	biological_process	transepithelial water transport	1	2266	7	39698	0.337315
GO:0045814	biological_process	negative regulation of gene expression, epigenetic	1	2266	7	39698	0.337315
GO:0048856	biological_process	anatomical structure development	1	2266	7	39698	0.337315
GO:0047988	molecular_function	hydroxyacid-oxoacid transhydrogenase activity	1	2266	7	39698	0.337315
GO:0008106	molecular_function	alcohol dehydrogenase (NADP+) activity	1	2266	7	39698	0.337315
GO:0005682	cellular_component	U5 snRNP	1	2266	7	39698	0.337315
GO:0042149	biological_process	cellular response to glucose starvation	1	2266	7	39698	0.337315
GO:0016476	biological_process	regulation of embryonic cell shape	1	2266	7	39698	0.337315
GO:0008475	molecular_function	procollagen-lysine 5-dioxygenase activity	1	2266	7	39698	0.337315
GO:0043183	molecular_function	vascular endothelial growth factor receptor 1 binding	1	2266	7	39698	0.337315
GO:0046878	biological_process	positive regulation of saliva secretion	1	2266	7	39698	0.337315
GO:0050995	biological_process	negative regulation of lipid catabolic process	1	2266	7	39698	0.337315
GO:0005068	molecular_function	transmembrane receptor protein tyrosine kinase adaptor activity	1	2266	7	39698	0.337315
GO:0015879	biological_process	carnitine transport	1	2266	7	39698	0.337315
GO:0004494	molecular_function	methylmalonyl-CoA mutase activity	1	2266	7	39698	0.337315
GO:0052591	molecular_function	sn-glycerol-3-phosphate:ubiquinone-8 oxidoreductase activity	1	2266	7	39698	0.337315
GO:0045994	biological_process	positive regulation of translational initiation by iron	1	2266	7	39698	0.337315
GO:0008454	molecular_function	alpha-1,3-mannosylglycoprotein 4-beta-N-acetylglucosaminyltransferase activity	1	2266	7	39698	0.337315
GO:0034767	biological_process	positive regulation of ion transmembrane transport	1	2266	7	39698	0.337315
GO:0071241	biological_process	cellular response to inorganic substance	1	2266	7	39698	0.337315
GO:0015168	molecular_function	glycerol transmembrane transporter activity	1	2266	7	39698	0.337315
GO:0005123	molecular_function	death receptor binding	1	2266	7	39698	0.337315
GO:0042701	biological_process	progesterone secretion	1	2266	7	39698	0.337315
GO:0035378	biological_process	carbon dioxide transmembrane transport	1	2266	7	39698	0.337315
GO:0071474	biological_process	cellular hyperosmotic response	1	2266	7	39698	0.337315
GO:0051533	biological_process	positive regulation of NFAT protein import into nucleus	1	2266	7	39698	0.337315
GO:0071316	biological_process	cellular response to nicotine	1	2266	7	39698	0.337315
GO:0003983	molecular_function	UTP:glucose-1-phosphate uridylyltransferase activity	1	2266	7	39698	0.337315
GO:0004596	molecular_function	peptide alpha-N-acetyltransferase activity	1	2266	7	39698	0.337315
GO:0002669	biological_process	positive regulation of T cell anergy	1	2266	7	39698	0.337315
GO:0070937	cellular_component	CRD-mediated mRNA stability complex	1	2266	7	39698	0.337315
GO:0034012	molecular_function	FAD-AMP lyase (cyclizing) activity	1	2266	7	39698	0.337315
GO:0070206	biological_process	protein trimerization	1	2266	7	39698	0.337315
GO:0007007	biological_process	inner mitochondrial membrane organization	1	2266	7	39698	0.337315
GO:0051023	biological_process	regulation of immunoglobulin secretion	1	2266	7	39698	0.337315
GO:0018160	biological_process	peptidyl-pyrromethane cofactor linkage	1	2266	7	39698	0.337315
GO:0071280	biological_process	cellular response to copper ion	1	2266	7	39698	0.337315
GO:0090207	biological_process	regulation of triglyceride metabolic process	1	2266	7	39698	0.337315
GO:0015074	biological_process	DNA integration	1	2266	7	39698	0.337315
GO:0030950	biological_process	establishment or maintenance of actin cytoskeleton polarity	1	2266	7	39698	0.337315
GO:0007094	biological_process	mitotic cell cycle spindle assembly checkpoint	1	2266	7	39698	0.337315
GO:0020003	cellular_component	symbiont-containing vacuole	1	2266	7	39698	0.337315
GO:0004333	molecular_function	fumarate hydratase activity	1	2266	7	39698	0.337315
GO:0016878	molecular_function	acid-thiol ligase activity	1	2266	7	39698	0.337315
GO:0051044	biological_process	positive regulation of membrane protein ectodomain proteolysis	1	2266	7	39698	0.337315
GO:0030730	biological_process	sequestering of triglyceride	1	2266	7	39698	0.337315
GO:0085018	biological_process	maintenance of symbiont-containing vacuole via substance secreted by host	1	2266	7	39698	0.337315
GO:0050901	biological_process	leukocyte tethering or rolling	1	2266	7	39698	0.337315
GO:2000348	biological_process	regulation of CD40 signaling pathway	1	2266	7	39698	0.337315
GO:0046185	biological_process	aldehyde catabolic process	1	2266	7	39698	0.337315
GO:0043509	cellular_component	activin A complex	1	2266	7	39698	0.337315
GO:0004371	molecular_function	glycerone kinase activity	1	2266	7	39698	0.337315
GO:0015669	biological_process	gas transport	1	2266	7	39698	0.337315
GO:0071320	biological_process	cellular response to cAMP	1	2266	7	39698	0.337315
GO:0003094	biological_process	glomerular filtration	1	2266	7	39698	0.337315
GO:0009384	molecular_function	N-acylmannosamine kinase activity	1	2266	7	39698	0.337315
GO:0004560	molecular_function	alpha-L-fucosidase activity	1	2266	7	39698	0.337315
GO:0030981	cellular_component	cortical microtubule cytoskeleton	1	2266	7	39698	0.337315
GO:0032957	biological_process	inositol trisphosphate metabolic process	1	2266	7	39698	0.337315
GO:0048244	molecular_function	phytanoyl-CoA dioxygenase activity	1	2266	7	39698	0.337315
GO:0048333	biological_process	mesodermal cell differentiation	1	2266	7	39698	0.337315
GO:0007176	biological_process	regulation of epidermal growth factor-activated receptor activity	1	2266	7	39698	0.337315
GO:0060559	biological_process	positive regulation of calcidiol 1-monooxygenase activity	1	2266	7	39698	0.337315
GO:0000463	biological_process	maturation of LSU-rRNA from tricistronic rRNA transcript (SSU-rRNA, 5.8S rRNA, LSU-rRNA)	1	2266	7	39698	0.337315
GO:0030949	biological_process	positive regulation of vascular endothelial growth factor receptor signaling pathway	1	2266	7	39698	0.337315
GO:0045604	biological_process	regulation of epidermal cell differentiation	1	2266	7	39698	0.337315
GO:0004705	molecular_function	JUN kinase activity	1	2266	7	39698	0.337315
GO:0050663	biological_process	cytokine secretion	1	2266	7	39698	0.337315
GO:0006516	biological_process	glycoprotein catabolic process	1	2266	7	39698	0.337315
GO:0071288	biological_process	cellular response to mercury ion	1	2266	7	39698	0.337315
GO:0046880	biological_process	regulation of follicle-stimulating hormone secretion	1	2266	7	39698	0.337315
GO:0015993	biological_process	molecular hydrogen transport	1	2266	7	39698	0.337315
GO:0051001	biological_process	negative regulation of nitric-oxide synthase activity	1	2266	7	39698	0.337315
GO:0071300	biological_process	cellular response to retinoic acid	1	2266	7	39698	0.337315
GO:0050703	biological_process	interleukin-1 alpha secretion	1	2266	7	39698	0.337315
GO:0010803	biological_process	regulation of tumor necrosis factor-mediated signaling pathway	1	2266	7	39698	0.337315
GO:0035372	biological_process	protein localization to microtubule	1	2266	7	39698	0.337315
GO:0001732	biological_process	formation of translation initiation complex	1	2266	7	39698	0.337315
GO:0040001	biological_process	establishment of mitotic spindle localization	1	2266	7	39698	0.337315
GO:0072232	biological_process	metanephric proximal convoluted tubule segment 2 development	1	2266	7	39698	0.337315
GO:0070628	molecular_function	proteasome binding	3	2266	36	39698	0.338551
GO:0006878	biological_process	cellular copper ion homeostasis	3	2266	36	39698	0.338551
GO:0050930	biological_process	induction of positive chemotaxis	3	2266	36	39698	0.338551
GO:0008430	molecular_function	selenium binding	3	2266	36	39698	0.338551
GO:0004427	molecular_function	inorganic diphosphatase activity	3	2266	36	39698	0.338551
GO:0008242	molecular_function	omega peptidase activity	3	2266	36	39698	0.338551
GO:0004190	molecular_function	aspartic-type endopeptidase activity	3	2266	36	39698	0.338551
GO:0030866	biological_process	cortical actin cytoskeleton organization	3	2266	36	39698	0.338551
GO:0046930	cellular_component	pore complex	3	2266	36	39698	0.338551
GO:0042274	biological_process	ribosomal small subunit biogenesis	3	2266	36	39698	0.338551
GO:0042584	cellular_component	chromaffin granule membrane	3	2266	36	39698	0.338551
GO:0045333	biological_process	cellular respiration	3	2266	36	39698	0.338551
GO:0007049	biological_process	cell cycle	71	2266	1180	39698	0.338945
GO:0010388	biological_process	cullin deneddylation	2	2266	21	39698	0.33897
GO:0004029	molecular_function	aldehyde dehydrogenase (NAD) activity	2	2266	21	39698	0.33897
GO:0032497	biological_process	detection of lipopolysaccharide	2	2266	21	39698	0.33897
GO:0008340	biological_process	determination of adult lifespan	2	2266	21	39698	0.33897
GO:0007062	biological_process	sister chromatid cohesion	2	2266	21	39698	0.33897
GO:0005849	cellular_component	mRNA cleavage factor complex	2	2266	21	39698	0.33897
GO:0016604	cellular_component	nuclear body	2	2266	21	39698	0.33897
GO:0006261	biological_process	DNA-dependent DNA replication	2	2266	21	39698	0.33897
GO:0007339	biological_process	binding of sperm to zona pellucida	2	2266	21	39698	0.33897
GO:0032794	molecular_function	GTPase activating protein binding	2	2266	21	39698	0.33897
GO:0043515	molecular_function	kinetochore binding	2	2266	21	39698	0.33897
GO:0030898	molecular_function	actin-dependent ATPase activity	2	2266	21	39698	0.33897
GO:0003016	biological_process	respiratory system process	2	2266	21	39698	0.33897
GO:0032549	molecular_function	ribonucleoside binding	2	2266	21	39698	0.33897
GO:0034644	biological_process	cellular response to UV	2	2266	21	39698	0.33897
GO:0001609	molecular_function	G-protein coupled adenosine receptor activity	2	2266	21	39698	0.33897
GO:0016581	cellular_component	NuRD complex	2	2266	21	39698	0.33897
GO:0050779	biological_process	RNA destabilization	2	2266	21	39698	0.33897
GO:0030261	biological_process	chromosome condensation	2	2266	21	39698	0.33897
GO:0002540	biological_process	leukotriene production involved in inflammatory response	2	2266	21	39698	0.33897
GO:0047372	molecular_function	acylglycerol lipase activity	2	2266	21	39698	0.33897
GO:0004180	molecular_function	carboxypeptidase activity	2	2266	21	39698	0.33897
GO:0046641	biological_process	positive regulation of alpha-beta T cell proliferation	2	2266	21	39698	0.33897
GO:0008198	molecular_function	ferrous iron binding	2	2266	21	39698	0.33897
GO:0016363	cellular_component	nuclear matrix	9	2266	132	39698	0.340727
GO:0031965	cellular_component	nuclear membrane	14	2266	215	39698	0.344915
GO:0070536	biological_process	protein K63-linked deubiquitination	4	2266	52	39698	0.345355
GO:0015914	biological_process	phospholipid transport	4	2266	52	39698	0.345355
GO:0030665	cellular_component	clathrin coated vesicle membrane	4	2266	52	39698	0.345355
GO:0001824	biological_process	blastocyst development	4	2266	52	39698	0.345355
GO:0033116	cellular_component	endoplasmic reticulum-Golgi intermediate compartment membrane	7	2266	100	39698	0.345416
GO:0003690	molecular_function	double-stranded DNA binding	6	2266	84	39698	0.346913
GO:0045739	biological_process	positive regulation of DNA repair	6	2266	84	39698	0.346913
GO:0032526	biological_process	response to retinoic acid	5	2266	68	39698	0.347249
GO:0005814	cellular_component	centriole	5	2266	68	39698	0.347249
GO:0006979	biological_process	response to oxidative stress	19	2266	299	39698	0.348247
GO:0006974	biological_process	response to DNA damage stimulus	11	2266	166	39698	0.349519
GO:0042803	molecular_function	protein homodimerization activity	51	2266	842	39698	0.35037
GO:0004888	molecular_function	transmembrane signaling receptor activity	8	2266	117	39698	0.35195
GO:0051287	molecular_function	NAD binding	12	2266	183	39698	0.352739
GO:0006916	biological_process	anti-apoptosis	15	2266	233	39698	0.353355
GO:0045453	biological_process	bone resorption	3	2266	37	39698	0.354441
GO:0071564	cellular_component	npBAF complex	3	2266	37	39698	0.354441
GO:0005247	molecular_function	voltage-gated chloride channel activity	3	2266	37	39698	0.354441
GO:0071001	cellular_component	U4/U6 snRNP	3	2266	37	39698	0.354441
GO:0048870	biological_process	cell motility	3	2266	37	39698	0.354441
GO:0032270	biological_process	positive regulation of cellular protein metabolic process	3	2266	37	39698	0.354441
GO:0046513	biological_process	ceramide biosynthetic process	3	2266	37	39698	0.354441
GO:0017183	biological_process	peptidyl-diphthamide biosynthetic process from peptidyl-histidine	3	2266	37	39698	0.354441
GO:0045429	biological_process	positive regulation of nitric oxide biosynthetic process	3	2266	37	39698	0.354441
GO:0006869	biological_process	lipid transport	7	2266	101	39698	0.354809
GO:0055072	biological_process	iron ion homeostasis	7	2266	101	39698	0.354809
GO:0007165	biological_process	signal transduction	53	2266	878	39698	0.356192
GO:0031410	cellular_component	cytoplasmic vesicle	52	2266	861	39698	0.356501
GO:0006812	biological_process	cation transport	6	2266	85	39698	0.357204
GO:0001891	cellular_component	phagocytic cup	4	2266	53	39698	0.358534
GO:0005689	cellular_component	U12-type spliceosomal complex	5	2266	69	39698	0.358731
GO:0031418	molecular_function	L-ascorbic acid binding	5	2266	69	39698	0.358731
GO:0045893	biological_process	positive regulation of transcription, DNA-dependent	43	2266	708	39698	0.358845
GO:0018279	biological_process	protein N-linked glycosylation via asparagine	2	2266	22	39698	0.360096
GO:0010596	biological_process	negative regulation of endothelial cell migration	2	2266	22	39698	0.360096
GO:0007221	biological_process	positive regulation of transcription of Notch receptor target	2	2266	22	39698	0.360096
GO:0043583	biological_process	ear development	2	2266	22	39698	0.360096
GO:0004164	molecular_function	diphthine synthase activity	2	2266	22	39698	0.360096
GO:0031143	cellular_component	pseudopodium	2	2266	22	39698	0.360096
GO:0030867	cellular_component	rough endoplasmic reticulum membrane	2	2266	22	39698	0.360096
GO:0035197	molecular_function	siRNA binding	2	2266	22	39698	0.360096
GO:0071108	biological_process	protein K48-linked deubiquitination	2	2266	22	39698	0.360096
GO:0004645	molecular_function	phosphorylase activity	2	2266	22	39698	0.360096
GO:0005871	cellular_component	kinesin complex	2	2266	22	39698	0.360096
GO:0043202	cellular_component	lysosomal lumen	2	2266	22	39698	0.360096
GO:0008140	molecular_function	cAMP response element binding protein binding	2	2266	22	39698	0.360096
GO:0003857	molecular_function	3-hydroxyacyl-CoA dehydrogenase activity	2	2266	22	39698	0.360096
GO:0008483	molecular_function	transaminase activity	2	2266	22	39698	0.360096
GO:0035145	cellular_component	exon-exon junction complex	2	2266	22	39698	0.360096
GO:0032722	biological_process	positive regulation of chemokine production	2	2266	22	39698	0.360096
GO:0009791	biological_process	post-embryonic development	10	2266	151	39698	0.360924
GO:0007126	biological_process	meiosis	6	2266	86	39698	0.367513
GO:0045454	biological_process	cell redox homeostasis	10	2266	152	39698	0.368625
GO:0006446	biological_process	regulation of translational initiation	5	2266	70	39698	0.370224
GO:0003777	molecular_function	microtubule motor activity	5	2266	70	39698	0.370224
GO:0005763	cellular_component	mitochondrial small ribosomal subunit	3	2266	38	39698	0.370282
GO:0008045	biological_process	motor axon guidance	3	2266	38	39698	0.370282
GO:0002102	cellular_component	podosome	3	2266	38	39698	0.370282
GO:0000166	molecular_function	nucleotide binding	333	2266	5734	39698	0.372342
GO:0045892	biological_process	negative regulation of transcription, DNA-dependent	31	2266	507	39698	0.372345
GO:0032513	biological_process	negative regulation of protein phosphatase type 2B activity	1	2266	8	39698	0.375149
GO:0001825	biological_process	blastocyst formation	1	2266	8	39698	0.375149
GO:0032203	biological_process	telomere formation via telomerase	1	2266	8	39698	0.375149
GO:0009082	biological_process	branched chain family amino acid biosynthetic process	1	2266	8	39698	0.375149
GO:0014037	biological_process	Schwann cell differentiation	1	2266	8	39698	0.375149
GO:0007163	biological_process	establishment or maintenance of cell polarity	1	2266	8	39698	0.375149
GO:0010817	biological_process	regulation of hormone levels	1	2266	8	39698	0.375149
GO:0010952	biological_process	positive regulation of peptidase activity	1	2266	8	39698	0.375149
GO:0006857	biological_process	oligopeptide transport	1	2266	8	39698	0.375149
GO:0008395	molecular_function	steroid hydroxylase activity	1	2266	8	39698	0.375149
GO:0050482	biological_process	arachidonic acid secretion	1	2266	8	39698	0.375149
GO:0097001	molecular_function	ceramide binding	1	2266	8	39698	0.375149
GO:0032119	biological_process	sequestering of zinc ion	1	2266	8	39698	0.375149
GO:0007190	biological_process	activation of adenylate cyclase activity	1	2266	8	39698	0.375149
GO:0010575	biological_process	positive regulation vascular endothelial growth factor production	1	2266	8	39698	0.375149
GO:0006551	biological_process	leucine metabolic process	1	2266	8	39698	0.375149
GO:0043308	biological_process	eosinophil degranulation	1	2266	8	39698	0.375149
GO:0016236	biological_process	macroautophagy	1	2266	8	39698	0.375149
GO:0061001	biological_process	regulation of dendritic spine morphogenesis	1	2266	8	39698	0.375149
GO:0017015	biological_process	regulation of transforming growth factor beta receptor signaling pathway	1	2266	8	39698	0.375149
GO:0006572	biological_process	tyrosine catabolic process	1	2266	8	39698	0.375149
GO:0052654	molecular_function	L-leucine transaminase activity	1	2266	8	39698	0.375149
GO:0051000	biological_process	positive regulation of nitric-oxide synthase activity	1	2266	8	39698	0.375149
GO:0046638	biological_process	positive regulation of alpha-beta T cell differentiation	1	2266	8	39698	0.375149
GO:0071506	biological_process	cellular response to mycophenolic acid	1	2266	8	39698	0.375149
GO:0001820	biological_process	serotonin secretion	1	2266	8	39698	0.375149
GO:0051602	biological_process	response to electrical stimulus	1	2266	8	39698	0.375149
GO:0071318	biological_process	cellular response to ATP	1	2266	8	39698	0.375149
GO:0004185	molecular_function	serine-type carboxypeptidase activity	1	2266	8	39698	0.375149
GO:0035058	biological_process	nonmotile primary cilium assembly	1	2266	8	39698	0.375149
GO:0060279	biological_process	positive regulation of ovulation	1	2266	8	39698	0.375149
GO:0031630	biological_process	regulation of synaptic vesicle fusion to presynaptic membrane	1	2266	8	39698	0.375149
GO:0004617	molecular_function	phosphoglycerate dehydrogenase activity	1	2266	8	39698	0.375149
GO:0008537	cellular_component	proteasome activator complex	1	2266	8	39698	0.375149
GO:0052655	molecular_function	L-valine transaminase activity	1	2266	8	39698	0.375149
GO:0033345	biological_process	asparagine catabolic process via L-aspartate	1	2266	8	39698	0.375149
GO:0003987	molecular_function	acetate-CoA ligase activity	1	2266	8	39698	0.375149
GO:0043512	cellular_component	inhibin A complex	1	2266	8	39698	0.375149
GO:0033150	cellular_component	cytoskeletal calyx	1	2266	8	39698	0.375149
GO:0046790	molecular_function	virion binding	1	2266	8	39698	0.375149
GO:0010800	biological_process	positive regulation of peptidyl-threonine phosphorylation	1	2266	8	39698	0.375149
GO:0055088	biological_process	lipid homeostasis	1	2266	8	39698	0.375149
GO:0048205	biological_process	COPI coating of Golgi vesicle	1	2266	8	39698	0.375149
GO:0072303	biological_process	positive regulation of glomerular metanephric mesangial cell proliferation	1	2266	8	39698	0.375149
GO:0001085	molecular_function	RNA polymerase II transcription factor binding	1	2266	8	39698	0.375149
GO:0031514	cellular_component	motile cilium	1	2266	8	39698	0.375149
GO:0019049	biological_process	evasion of host defenses by virus	1	2266	8	39698	0.375149
GO:0004137	molecular_function	deoxycytidine kinase activity	1	2266	8	39698	0.375149
GO:0071796	molecular_function	K6-linked polyubiquitin binding	1	2266	8	39698	0.375149
GO:0004514	molecular_function	nicotinate-nucleotide diphosphorylase (carboxylating) activity	1	2266	8	39698	0.375149
GO:0006707	biological_process	cholesterol catabolic process	1	2266	8	39698	0.375149
GO:0051088	biological_process	PMA-inducible membrane protein ectodomain proteolysis	1	2266	8	39698	0.375149
GO:0051098	biological_process	regulation of binding	1	2266	8	39698	0.375149
GO:0010698	molecular_function	acetyltransferase activator activity	1	2266	8	39698	0.375149
GO:0035552	biological_process	oxidative single-stranded DNA demethylation	1	2266	8	39698	0.375149
GO:0034454	biological_process	microtubule anchoring at centrosome	1	2266	8	39698	0.375149
GO:0042541	biological_process	hemoglobin biosynthetic process	1	2266	8	39698	0.375149
GO:0017101	cellular_component	aminoacyl-tRNA synthetase multienzyme complex	1	2266	8	39698	0.375149
GO:0048148	biological_process	behavioral response to cocaine	1	2266	8	39698	0.375149
GO:0010508	biological_process	positive regulation of autophagy	1	2266	8	39698	0.375149
GO:0007099	biological_process	centriole replication	1	2266	8	39698	0.375149
GO:0019478	biological_process	D-amino acid catabolic process	1	2266	8	39698	0.375149
GO:0042421	biological_process	norepinephrine biosynthetic process	1	2266	8	39698	0.375149
GO:0043522	molecular_function	leucine zipper domain binding	1	2266	8	39698	0.375149
GO:2000097	biological_process	regulation of smooth muscle cell-matrix adhesion	1	2266	8	39698	0.375149
GO:0016447	biological_process	somatic recombination of immunoglobulin gene segments	1	2266	8	39698	0.375149
GO:0043312	biological_process	neutrophil degranulation	1	2266	8	39698	0.375149
GO:0004095	molecular_function	carnitine O-palmitoyltransferase activity	1	2266	8	39698	0.375149
GO:0042036	biological_process	negative regulation of cytokine biosynthetic process	1	2266	8	39698	0.375149
GO:0022408	biological_process	negative regulation of cell-cell adhesion	1	2266	8	39698	0.375149
GO:0045724	biological_process	positive regulation of flagellum assembly	1	2266	8	39698	0.375149
GO:0050975	biological_process	sensory perception of touch	1	2266	8	39698	0.375149
GO:0051380	molecular_function	norepinephrine binding	1	2266	8	39698	0.375149
GO:0045930	biological_process	negative regulation of mitotic cell cycle	1	2266	8	39698	0.375149
GO:0016202	biological_process	regulation of striated muscle tissue development	1	2266	8	39698	0.375149
GO:0004716	molecular_function	receptor signaling protein tyrosine kinase activity	1	2266	8	39698	0.375149
GO:0031575	biological_process	mitotic cell cycle G1/S transition checkpoint	1	2266	8	39698	0.375149
GO:0043366	biological_process	beta selection	1	2266	8	39698	0.375149
GO:0043558	biological_process	regulation of translational initiation in response to stress	1	2266	8	39698	0.375149
GO:0002922	biological_process	positive regulation of humoral immune response	1	2266	8	39698	0.375149
GO:0052656	molecular_function	L-isoleucine transaminase activity	1	2266	8	39698	0.375149
GO:0006550	biological_process	isoleucine catabolic process	1	2266	8	39698	0.375149
GO:0031424	biological_process	keratinization	1	2266	8	39698	0.375149
GO:0010898	biological_process	positive regulation of triglyceride catabolic process	1	2266	8	39698	0.375149
GO:0060539	biological_process	diaphragm development	1	2266	8	39698	0.375149
GO:0051101	biological_process	regulation of DNA binding	1	2266	8	39698	0.375149
GO:0070528	biological_process	protein kinase C signaling cascade	1	2266	8	39698	0.375149
GO:0045401	biological_process	positive regulation of interleukin-3 biosynthetic process	1	2266	8	39698	0.375149
GO:0051973	biological_process	positive regulation of telomerase activity	1	2266	8	39698	0.375149
GO:0015920	biological_process	lipopolysaccharide transport	1	2266	8	39698	0.375149
GO:0048790	biological_process	maintenance of presynaptic active zone structure	1	2266	8	39698	0.375149
GO:0031247	biological_process	actin rod assembly	1	2266	8	39698	0.375149
GO:0060296	biological_process	regulation of cilium beat frequency involved in ciliary motility	1	2266	8	39698	0.375149
GO:0070273	molecular_function	phosphatidylinositol-4-phosphate binding	1	2266	8	39698	0.375149
GO:0060314	biological_process	regulation of ryanodine-sensitive calcium-release channel activity	1	2266	8	39698	0.375149
GO:0071504	biological_process	cellular response to heparin	1	2266	8	39698	0.375149
GO:0072110	biological_process	glomerular mesangial cell proliferation	1	2266	8	39698	0.375149
GO:0051089	biological_process	constitutive protein ectodomain proteolysis	1	2266	8	39698	0.375149
GO:0044183	molecular_function	protein binding involved in protein folding	1	2266	8	39698	0.375149
GO:0008176	molecular_function	tRNA (guanine-N7-)-methyltransferase activity	1	2266	8	39698	0.375149
GO:0030686	cellular_component	90S preribosome	1	2266	8	39698	0.375149
GO:0048646	biological_process	anatomical structure formation involved in morphogenesis	1	2266	8	39698	0.375149
GO:0051928	biological_process	positive regulation of calcium ion transport	1	2266	8	39698	0.375149
GO:0005947	cellular_component	mitochondrial alpha-ketoglutarate dehydrogenase complex	1	2266	8	39698	0.375149
GO:0047291	molecular_function	lactosylceramide alpha-2,3-sialyltransferase activity	1	2266	8	39698	0.375149
GO:0050684	biological_process	regulation of mRNA processing	1	2266	8	39698	0.375149
GO:0045425	biological_process	positive regulation of granulocyte macrophage colony-stimulating factor biosynthetic process	1	2266	8	39698	0.375149
GO:0050714	biological_process	positive regulation of protein secretion	1	2266	8	39698	0.375149
GO:0042117	biological_process	monocyte activation	1	2266	8	39698	0.375149
GO:0030366	molecular_function	Mo-molybdopterin synthase activity	1	2266	8	39698	0.375149
GO:0070772	cellular_component	PAS complex	1	2266	8	39698	0.375149
GO:0006268	biological_process	DNA unwinding involved in replication	1	2266	8	39698	0.375149
GO:0070245	biological_process	positive regulation of thymocyte apoptotic process	1	2266	8	39698	0.375149
GO:0043536	biological_process	positive regulation of blood vessel endothelial cell migration	1	2266	8	39698	0.375149
GO:0048554	biological_process	positive regulation of metalloenzyme activity	1	2266	8	39698	0.375149
GO:0060664	biological_process	epithelial cell proliferation involved in salivary gland morphogenesis	1	2266	8	39698	0.375149
GO:0090312	biological_process	positive regulation of protein deacetylation	1	2266	8	39698	0.375149
GO:0051591	biological_process	response to cAMP	1	2266	8	39698	0.375149
GO:0060065	biological_process	uterus development	1	2266	8	39698	0.375149
GO:0047323	molecular_function	[3-methyl-2-oxobutanoate dehydrogenase (acetyl-transferring)] kinase activity	1	2266	8	39698	0.375149
GO:0005980	biological_process	glycogen catabolic process	1	2266	8	39698	0.375149
GO:0042306	biological_process	regulation of protein import into nucleus	1	2266	8	39698	0.375149
GO:0004726	molecular_function	non-membrane spanning protein tyrosine phosphatase activity	1	2266	8	39698	0.375149
GO:0010638	biological_process	positive regulation of organelle organization	1	2266	8	39698	0.375149
GO:0048642	biological_process	negative regulation of skeletal muscle tissue development	1	2266	8	39698	0.375149
GO:0016507	cellular_component	mitochondrial fatty acid beta-oxidation multienzyme complex	1	2266	8	39698	0.375149
GO:0005850	cellular_component	eukaryotic translation initiation factor 2 complex	1	2266	8	39698	0.375149
GO:0051731	molecular_function	polynucleotide 5'-hydroxyl-kinase activity	1	2266	8	39698	0.375149
GO:2000210	biological_process	positive regulation of anoikis	1	2266	8	39698	0.375149
GO:0033233	biological_process	regulation of protein sumoylation	1	2266	8	39698	0.375149
GO:0015016	molecular_function	[heparan sulfate]-glucosamine N-sulfotransferase activity	1	2266	8	39698	0.375149
GO:0035621	biological_process	ER to Golgi ceramide transport	1	2266	8	39698	0.375149
GO:0000056	biological_process	ribosomal small subunit export from nucleus	1	2266	8	39698	0.375149
GO:0006220	biological_process	pyrimidine nucleotide metabolic process	1	2266	8	39698	0.375149
GO:0019782	molecular_function	ISG15 activating enzyme activity	1	2266	8	39698	0.375149
GO:0051045	biological_process	negative regulation of membrane protein ectodomain proteolysis	1	2266	8	39698	0.375149
GO:0016597	molecular_function	amino acid binding	1	2266	8	39698	0.375149
GO:0007167	biological_process	enzyme linked receptor protein signaling pathway	1	2266	8	39698	0.375149
GO:0010763	biological_process	positive regulation of fibroblast migration	1	2266	8	39698	0.375149
GO:0008053	biological_process	mitochondrial fusion	1	2266	8	39698	0.375149
GO:0008610	biological_process	lipid biosynthetic process	6	2266	87	39698	0.377835
GO:0006111	biological_process	regulation of gluconeogenesis	2	2266	23	39698	0.380965
GO:0019725	biological_process	cellular homeostasis	2	2266	23	39698	0.380965
GO:0005200	molecular_function	structural constituent of cytoskeleton	2	2266	23	39698	0.380965
GO:0032438	biological_process	melanosome organization	2	2266	23	39698	0.380965
GO:0048260	biological_process	positive regulation of receptor-mediated endocytosis	2	2266	23	39698	0.380965
GO:0061077	biological_process	chaperone-mediated protein folding	2	2266	23	39698	0.380965
GO:0010875	biological_process	positive regulation of cholesterol efflux	2	2266	23	39698	0.380965
GO:0000085	biological_process	G2 phase of mitotic cell cycle	2	2266	23	39698	0.380965
GO:0000242	cellular_component	pericentriolar material	2	2266	23	39698	0.380965
GO:0005355	molecular_function	glucose transmembrane transporter activity	2	2266	23	39698	0.380965
GO:0005657	cellular_component	replication fork	2	2266	23	39698	0.380965
GO:0005547	molecular_function	phosphatidylinositol-3,4,5-trisphosphate binding	2	2266	23	39698	0.380965
GO:0008113	molecular_function	peptide-methionine-(S)-S-oxide reductase activity	2	2266	23	39698	0.380965
GO:0006002	biological_process	fructose 6-phosphate metabolic process	2	2266	23	39698	0.380965
GO:0004342	molecular_function	glucosamine-6-phosphate deaminase activity	2	2266	23	39698	0.380965
GO:0060079	biological_process	regulation of excitatory postsynaptic membrane potential	2	2266	23	39698	0.380965
GO:0005525	molecular_function	GTP binding	77	2266	1299	39698	0.381581
GO:0000287	molecular_function	magnesium ion binding	26	2266	424	39698	0.381655
GO:0005220	molecular_function	inositol 1,4,5-trisphosphate-sensitive calcium-release channel activity	5	2266	71	39698	0.381718
GO:0030155	biological_process	regulation of cell adhesion	5	2266	71	39698	0.381718
GO:0004177	molecular_function	aminopeptidase activity	7	2266	104	39698	0.383108
GO:0019900	molecular_function	kinase binding	7	2266	104	39698	0.383108
GO:0005845	cellular_component	mRNA cap binding complex	4	2266	55	39698	0.384859
GO:0001889	biological_process	liver development	4	2266	55	39698	0.384859
GO:0045087	biological_process	innate immune response	18	2266	289	39698	0.385945
GO:0042267	biological_process	natural killer cell mediated cytotoxicity	3	2266	39	39698	0.386048
GO:0045190	biological_process	isotype switching	3	2266	39	39698	0.386048
GO:0005218	molecular_function	intracellular ligand-gated calcium channel activity	3	2266	39	39698	0.386048
GO:0043027	molecular_function	cysteine-type endopeptidase inhibitor activity involved in apoptotic process	3	2266	39	39698	0.386048
GO:0032869	biological_process	cellular response to insulin stimulus	3	2266	39	39698	0.386048
GO:0017091	molecular_function	AU-rich element binding	3	2266	39	39698	0.386048
GO:0006928	biological_process	cellular component movement	3	2266	39	39698	0.386048
GO:0004691	molecular_function	cAMP-dependent protein kinase activity	3	2266	39	39698	0.386048
GO:0006614	biological_process	SRP-dependent cotranslational protein targeting to membrane	3	2266	39	39698	0.386048
GO:0000060	biological_process	protein import into nucleus, translocation	3	2266	39	39698	0.386048
GO:0051059	molecular_function	NF-kappaB binding	6	2266	88	39698	0.388161
GO:0031901	cellular_component	early endosome membrane	9	2266	138	39698	0.389716
GO:0051260	biological_process	protein homooligomerization	7	2266	105	39698	0.392562
GO:0016798	molecular_function	hydrolase activity, acting on glycosyl bonds	7	2266	105	39698	0.392562
GO:0031593	molecular_function	polyubiquitin binding	7	2266	105	39698	0.392562
GO:0030307	biological_process	positive regulation of cell growth	5	2266	72	39698	0.393203
GO:0005911	cellular_component	cell-cell junction	8	2266	122	39698	0.395678
GO:0005089	molecular_function	Rho guanyl-nucleotide exchange factor activity	6	2266	89	39698	0.398484
GO:0035023	biological_process	regulation of Rho protein signal transduction	6	2266	89	39698	0.398484
GO:0004320	molecular_function	oleoyl-[acyl-carrier-protein] hydrolase activity	2	2266	24	39698	0.401538
GO:0008630	biological_process	DNA damage response, signal transduction resulting in induction of apoptosis	2	2266	24	39698	0.401538
GO:0004317	molecular_function	3-hydroxypalmitoyl-[acyl-carrier-protein] dehydratase activity	2	2266	24	39698	0.401538
GO:0031177	molecular_function	phosphopantetheine binding	2	2266	24	39698	0.401538
GO:0050786	molecular_function	RAGE receptor binding	2	2266	24	39698	0.401538
GO:0033211	biological_process	adiponectin-mediated signaling pathway	2	2266	24	39698	0.401538
GO:0032886	biological_process	regulation of microtubule-based process	2	2266	24	39698	0.401538
GO:0004314	molecular_function	[acyl-carrier-protein] S-malonyltransferase activity	2	2266	24	39698	0.401538
GO:0016295	molecular_function	myristoyl-[acyl-carrier-protein] hydrolase activity	2	2266	24	39698	0.401538
GO:0006665	biological_process	sphingolipid metabolic process	2	2266	24	39698	0.401538
GO:0000375	biological_process	RNA splicing, via transesterification reactions	2	2266	24	39698	0.401538
GO:0000036	molecular_function	acyl carrier activity	2	2266	24	39698	0.401538
GO:0050820	biological_process	positive regulation of coagulation	2	2266	24	39698	0.401538
GO:0042554	biological_process	superoxide anion generation	2	2266	24	39698	0.401538
GO:0010862	biological_process	positive regulation of pathway-restricted SMAD protein phosphorylation	2	2266	24	39698	0.401538
GO:0005683	cellular_component	U7 snRNP	2	2266	24	39698	0.401538
GO:0055010	biological_process	ventricular cardiac muscle tissue morphogenesis	2	2266	24	39698	0.401538
GO:0001708	biological_process	cell fate specification	2	2266	24	39698	0.401538
GO:0006927	biological_process	transformed cell apoptotic process	2	2266	24	39698	0.401538
GO:0004319	molecular_function	enoyl-[acyl-carrier-protein] reductase (NADPH, B-specific) activity	2	2266	24	39698	0.401538
GO:0016296	molecular_function	palmitoyl-[acyl-carrier-protein] hydrolase activity	2	2266	24	39698	0.401538
GO:0004791	molecular_function	thioredoxin-disulfide reductase activity	2	2266	24	39698	0.401538
GO:0071986	cellular_component	Ragulator complex	2	2266	24	39698	0.401538
GO:0009898	cellular_component	internal side of plasma membrane	2	2266	24	39698	0.401538
GO:0030814	biological_process	regulation of cAMP metabolic process	2	2266	24	39698	0.401538
GO:0032585	cellular_component	multivesicular body membrane	2	2266	24	39698	0.401538
GO:0004313	molecular_function	[acyl-carrier-protein] S-acetyltransferase activity	2	2266	24	39698	0.401538
GO:0004316	molecular_function	3-oxoacyl-[acyl-carrier-protein] reductase (NADPH) activity	2	2266	24	39698	0.401538
GO:0005832	cellular_component	chaperonin-containing T-complex	2	2266	24	39698	0.401538
GO:0016717	molecular_function	oxidoreductase activity, acting on paired donors, with oxidation of a pair of donors resulting in the reduction of molecular oxygen to two molecules of water	2	2266	24	39698	0.401538
GO:0034613	biological_process	cellular protein localization	3	2266	40	39698	0.401718
GO:0016973	biological_process	poly(A)+ mRNA export from nucleus	3	2266	40	39698	0.401718
GO:0034098	cellular_component	Cdc48p-Npl4p-Ufd1p AAA ATPase complex	3	2266	40	39698	0.401718
GO:0045860	biological_process	positive regulation of protein kinase activity	3	2266	40	39698	0.401718
GO:0035098	cellular_component	ESC/E(Z) complex	3	2266	40	39698	0.401718
GO:0033179	cellular_component	proton-transporting V-type ATPase, V0 domain	3	2266	40	39698	0.401718
GO:0004715	molecular_function	non-membrane spanning protein tyrosine kinase activity	3	2266	40	39698	0.401718
GO:0042105	cellular_component	alpha-beta T cell receptor complex	3	2266	40	39698	0.401718
GO:0004553	molecular_function	hydrolase activity, hydrolyzing O-glycosyl compounds	3	2266	40	39698	0.401718
GO:0009925	cellular_component	basal plasma membrane	3	2266	40	39698	0.401718
GO:0006561	biological_process	proline biosynthetic process	3	2266	40	39698	0.401718
GO:0006493	biological_process	protein O-linked glycosylation	3	2266	40	39698	0.401718
GO:0051897	biological_process	positive regulation of protein kinase B signaling cascade	7	2266	106	39698	0.402016
GO:0000786	cellular_component	nucleosome	6	2266	90	39698	0.408798
GO:0016477	biological_process	cell migration	6	2266	90	39698	0.408798
GO:0045669	biological_process	positive regulation of osteoblast differentiation	6	2266	90	39698	0.408798
GO:0030104	biological_process	water homeostasis	1	2266	9	39698	0.410823
GO:0010721	biological_process	negative regulation of cell development	1	2266	9	39698	0.410823
GO:0003281	biological_process	ventricular septum development	1	2266	9	39698	0.410823
GO:0090005	biological_process	negative regulation of establishment of protein localization in plasma membrane	1	2266	9	39698	0.410823
GO:0071544	biological_process	diphosphoinositol polyphosphate catabolic process	1	2266	9	39698	0.410823
GO:0008486	molecular_function	diphosphoinositol-polyphosphate diphosphatase activity	1	2266	9	39698	0.410823
GO:0045824	biological_process	negative regulation of innate immune response	1	2266	9	39698	0.410823
GO:0001890	biological_process	placenta development	1	2266	9	39698	0.410823
GO:0051787	molecular_function	misfolded protein binding	1	2266	9	39698	0.410823
GO:0061053	biological_process	somite development	1	2266	9	39698	0.410823
GO:0030014	cellular_component	CCR4-NOT complex	1	2266	9	39698	0.410823
GO:0005347	molecular_function	ATP transmembrane transporter activity	1	2266	9	39698	0.410823
GO:0046085	biological_process	adenosine metabolic process	1	2266	9	39698	0.410823
GO:0002238	biological_process	response to molecule of fungal origin	1	2266	9	39698	0.410823
GO:0071799	biological_process	cellular response to prostaglandin D stimulus	1	2266	9	39698	0.410823
GO:0004830	molecular_function	tryptophan-tRNA ligase activity	1	2266	9	39698	0.410823
GO:0010189	biological_process	vitamin E biosynthetic process	1	2266	9	39698	0.410823
GO:0032717	biological_process	negative regulation of interleukin-8 production	1	2266	9	39698	0.410823
GO:0048936	biological_process	peripheral nervous system neuron axonogenesis	1	2266	9	39698	0.410823
GO:0017049	molecular_function	GTP-Rho binding	1	2266	9	39698	0.410823
GO:0006436	biological_process	tryptophanyl-tRNA aminoacylation	1	2266	9	39698	0.410823
GO:0046898	biological_process	response to cycloheximide	1	2266	9	39698	0.410823
GO:0032440	molecular_function	2-alkenal reductase [NAD(P)] activity	1	2266	9	39698	0.410823
GO:0000346	cellular_component	transcription export complex	1	2266	9	39698	0.410823
GO:0070407	biological_process	oxidation-dependent protein catabolic process	1	2266	9	39698	0.410823
GO:0007000	biological_process	nucleolus organization	1	2266	9	39698	0.410823
GO:0008631	biological_process	induction of apoptosis by oxidative stress	1	2266	9	39698	0.410823
GO:0051322	biological_process	anaphase	1	2266	9	39698	0.410823
GO:0008444	molecular_function	CDP-diacylglycerol-glycerol-3-phosphate 3-phosphatidyltransferase activity	1	2266	9	39698	0.410823
GO:0031053	biological_process	primary miRNA processing	1	2266	9	39698	0.410823
GO:0004493	molecular_function	methylmalonyl-CoA epimerase activity	1	2266	9	39698	0.410823
GO:0046426	biological_process	negative regulation of JAK-STAT cascade	1	2266	9	39698	0.410823
GO:0060706	biological_process	cell differentiation involved in embryonic placenta development	1	2266	9	39698	0.410823
GO:0043538	biological_process	regulation of actin phosphorylation	1	2266	9	39698	0.410823
GO:0009059	biological_process	macromolecule biosynthetic process	1	2266	9	39698	0.410823
GO:0046582	molecular_function	Rap GTPase activator activity	1	2266	9	39698	0.410823
GO:0034959	biological_process	endothelin maturation	1	2266	9	39698	0.410823
GO:0010814	biological_process	substance P catabolic process	1	2266	9	39698	0.410823
GO:0032330	biological_process	regulation of chondrocyte differentiation	1	2266	9	39698	0.410823
GO:0033522	biological_process	histone H2A ubiquitination	1	2266	9	39698	0.410823
GO:0002230	biological_process	positive regulation of defense response to virus by host	1	2266	9	39698	0.410823
GO:0070976	molecular_function	TIR domain binding	1	2266	9	39698	0.410823
GO:0019964	molecular_function	interferon-gamma binding	1	2266	9	39698	0.410823
GO:0070367	biological_process	negative regulation of hepatocyte differentiation	1	2266	9	39698	0.410823
GO:0042993	biological_process	positive regulation of transcription factor import into nucleus	1	2266	9	39698	0.410823
GO:0015680	biological_process	intracellular copper ion transport	1	2266	9	39698	0.410823
GO:0043137	biological_process	DNA replication, removal of RNA primer	1	2266	9	39698	0.410823
GO:0001709	biological_process	cell fate determination	1	2266	9	39698	0.410823
GO:0001785	molecular_function	prostaglandin J receptor activity	1	2266	9	39698	0.410823
GO:0016532	molecular_function	superoxide dismutase copper chaperone activity	1	2266	9	39698	0.410823
GO:0051047	biological_process	positive regulation of secretion	1	2266	9	39698	0.410823
GO:0033160	biological_process	positive regulation of protein import into nucleus, translocation	1	2266	9	39698	0.410823
GO:0017108	molecular_function	5'-flap endonuclease activity	1	2266	9	39698	0.410823
GO:0019907	cellular_component	cyclin-dependent protein kinase activating kinase holoenzyme complex	1	2266	9	39698	0.410823
GO:0005827	cellular_component	polar microtubule	1	2266	9	39698	0.410823
GO:0004956	molecular_function	prostaglandin D receptor activity	1	2266	9	39698	0.410823
GO:0001515	molecular_function	opioid peptide activity	1	2266	9	39698	0.410823
GO:0014889	biological_process	muscle atrophy	1	2266	9	39698	0.410823
GO:0048011	biological_process	nerve growth factor receptor signaling pathway	1	2266	9	39698	0.410823
GO:0045010	biological_process	actin nucleation	1	2266	9	39698	0.410823
GO:0033993	biological_process	response to lipid	1	2266	9	39698	0.410823
GO:0008398	molecular_function	sterol 14-demethylase activity	1	2266	9	39698	0.410823
GO:0030431	biological_process	sleep	1	2266	9	39698	0.410823
GO:0032956	biological_process	regulation of actin cytoskeleton organization	1	2266	9	39698	0.410823
GO:0046491	biological_process	L-methylmalonyl-CoA metabolic process	1	2266	9	39698	0.410823
GO:0022417	biological_process	protein maturation by protein folding	1	2266	9	39698	0.410823
GO:0071360	biological_process	cellular response to exogenous dsRNA	1	2266	9	39698	0.410823
GO:0071383	biological_process	cellular response to steroid hormone stimulus	1	2266	9	39698	0.410823
GO:0043139	molecular_function	5'-3' DNA helicase activity	1	2266	9	39698	0.410823
GO:0007090	biological_process	regulation of S phase of mitotic cell cycle	1	2266	9	39698	0.410823
GO:0032876	biological_process	negative regulation of DNA endoreduplication	1	2266	9	39698	0.410823
GO:0031536	biological_process	positive regulation of exit from mitosis	1	2266	9	39698	0.410823
GO:0000033	molecular_function	alpha-1,3-mannosyltransferase activity	1	2266	9	39698	0.410823
GO:0002755	biological_process	MyD88-dependent toll-like receptor signaling pathway	1	2266	9	39698	0.410823
GO:0010816	biological_process	calcitonin catabolic process	1	2266	9	39698	0.410823
GO:0005522	molecular_function	profilin binding	1	2266	9	39698	0.410823
GO:0007638	biological_process	mechanosensory behavior	1	2266	9	39698	0.410823
GO:0070361	molecular_function	mitochondrial light strand promoter anti-sense binding	1	2266	9	39698	0.410823
GO:0019153	molecular_function	protein-disulfide reductase (glutathione) activity	1	2266	9	39698	0.410823
GO:0048602			1	2266	9	39698	0.410823
GO:0071312	biological_process	cellular response to alkaloid	1	2266	9	39698	0.410823
GO:0060029	biological_process	convergent extension involved in organogenesis	1	2266	9	39698	0.410823
GO:2000060	biological_process	positive regulation of protein ubiquitination involved in ubiquitin-dependent protein catabolic process	1	2266	9	39698	0.410823
GO:0030742	molecular_function	GTP-dependent protein binding	1	2266	9	39698	0.410823
GO:0050671	biological_process	positive regulation of lymphocyte proliferation	1	2266	9	39698	0.410823
GO:0005697	cellular_component	telomerase holoenzyme complex	1	2266	9	39698	0.410823
GO:0046784	biological_process	intronless viral mRNA export from host nucleus	1	2266	9	39698	0.410823
GO:0048538	biological_process	thymus development	4	2266	57	39698	0.411044
GO:0006695	biological_process	cholesterol biosynthetic process	7	2266	107	39698	0.411466
GO:0016746	molecular_function	transferase activity, transferring acyl groups	22	2266	362	39698	0.41209
GO:0007409	biological_process	axonogenesis	5	2266	74	39698	0.41611
GO:0010212	biological_process	response to ionizing radiation	5	2266	74	39698	0.41611
GO:0007175	biological_process	negative regulation of epidermal growth factor-activated receptor activity	3	2266	41	39698	0.417272
GO:0014003	biological_process	oligodendrocyte development	3	2266	41	39698	0.417272
GO:0043405	biological_process	regulation of MAP kinase activity	3	2266	41	39698	0.417272
GO:0043981	biological_process	histone H4-K5 acetylation	3	2266	41	39698	0.417272
GO:0007498	biological_process	mesoderm development	3	2266	41	39698	0.417272
GO:0043982	biological_process	histone H4-K8 acetylation	3	2266	41	39698	0.417272
GO:0043983	biological_process	histone H4-K12 acetylation	3	2266	41	39698	0.417272
GO:0070979	biological_process	protein K11-linked ubiquitination	6	2266	91	39698	0.419095
GO:0005622	cellular_component	intracellular	195	2266	3364	39698	0.420046
GO:0016702	molecular_function	oxidoreductase activity, acting on single donors with incorporation of molecular oxygen, incorporation of two atoms of oxygen	7	2266	108	39698	0.420906
GO:0034450	molecular_function	ubiquitin-ubiquitin ligase activity	2	2266	25	39698	0.421781
GO:0005753	cellular_component	mitochondrial proton-transporting ATP synthase complex	2	2266	25	39698	0.421781
GO:0009409	biological_process	response to cold	2	2266	25	39698	0.421781
GO:0070062	cellular_component	extracellular vesicular exosome	2	2266	25	39698	0.421781
GO:0071346	biological_process	cellular response to interferon-gamma	2	2266	25	39698	0.421781
GO:0047522	molecular_function	15-oxoprostaglandin 13-oxidase activity	2	2266	25	39698	0.421781
GO:0000460	biological_process	maturation of 5.8S rRNA	2	2266	25	39698	0.421781
GO:0090398	biological_process	cellular senescence	2	2266	25	39698	0.421781
GO:0006301	biological_process	postreplication repair	2	2266	25	39698	0.421781
GO:0009566	biological_process	fertilization	2	2266	25	39698	0.421781
GO:0045116	biological_process	protein neddylation	2	2266	25	39698	0.421781
GO:0043198	cellular_component	dendritic shaft	2	2266	25	39698	0.421781
GO:0070652	cellular_component	HAUS complex	2	2266	25	39698	0.421781
GO:0007217	biological_process	tachykinin receptor signaling pathway	2	2266	25	39698	0.421781
GO:0001660	biological_process	fever generation	2	2266	25	39698	0.421781
GO:0003678	molecular_function	DNA helicase activity	2	2266	25	39698	0.421781
GO:0031083	cellular_component	BLOC-1 complex	2	2266	25	39698	0.421781
GO:0006366	biological_process	transcription from RNA polymerase II promoter	9	2266	142	39698	0.422587
GO:0003755	molecular_function	peptidyl-prolyl cis-trans isomerase activity	11	2266	176	39698	0.42288
GO:0007080	biological_process	mitotic metaphase plate congression	4	2266	58	39698	0.424051
GO:0015297	molecular_function	antiporter activity	4	2266	58	39698	0.424051
GO:0000186	biological_process	activation of MAPKK activity	4	2266	58	39698	0.424051
GO:0042470	cellular_component	melanosome	19	2266	313	39698	0.424774
GO:0005739	cellular_component	mitochondrion	292	2266	5059	39698	0.427067
GO:0005178	molecular_function	integrin binding	3	2266	42	39698	0.43269
GO:0006744	biological_process	ubiquinone biosynthetic process	3	2266	42	39698	0.43269
GO:0005637	cellular_component	nuclear inner membrane	3	2266	42	39698	0.43269
GO:0050715	biological_process	positive regulation of cytokine secretion	3	2266	42	39698	0.43269
GO:0030863	cellular_component	cortical cytoskeleton	4	2266	59	39698	0.436985
GO:0000086	biological_process	G2/M transition of mitotic cell cycle	4	2266	59	39698	0.436985
GO:0030182	biological_process	neuron differentiation	4	2266	59	39698	0.436985
GO:0006954	biological_process	inflammatory response	17	2266	281	39698	0.438064
GO:0050662	molecular_function	coenzyme binding	5	2266	76	39698	0.438871
GO:0001656	biological_process	metanephros development	2	2266	26	39698	0.441663
GO:0071569	biological_process	protein ufmylation	2	2266	26	39698	0.441663
GO:0006884	biological_process	cell volume homeostasis	2	2266	26	39698	0.441663
GO:0005080	molecular_function	protein kinase C binding	2	2266	26	39698	0.441663
GO:0006944	biological_process	cellular membrane fusion	2	2266	26	39698	0.441663
GO:0014033	biological_process	neural crest cell differentiation	2	2266	26	39698	0.441663
GO:0007628	biological_process	adult walking behavior	2	2266	26	39698	0.441663
GO:0006805	biological_process	xenobiotic metabolic process	2	2266	26	39698	0.441663
GO:0021904	biological_process	dorsal/ventral neural tube patterning	2	2266	26	39698	0.441663
GO:0048813	biological_process	dendrite morphogenesis	2	2266	26	39698	0.441663
GO:0015267	molecular_function	channel activity	2	2266	26	39698	0.441663
GO:0005795	cellular_component	Golgi stack	2	2266	26	39698	0.441663
GO:0051006	biological_process	positive regulation of lipoprotein lipase activity	2	2266	26	39698	0.441663
GO:0006625	biological_process	protein targeting to peroxisome	2	2266	26	39698	0.441663
GO:0001675	biological_process	acrosome assembly	2	2266	26	39698	0.441663
GO:0006468	biological_process	protein phosphorylation	22	2266	368	39698	0.442785
GO:0009615	biological_process	response to virus	12	2266	196	39698	0.443822
GO:0015192	molecular_function	L-phenylalanine transmembrane transporter activity	1	2266	10	39698	0.444461
GO:0060017	biological_process	parathyroid gland development	1	2266	10	39698	0.444461
GO:0004591	molecular_function	oxoglutarate dehydrogenase (succinyl-transferring) activity	1	2266	10	39698	0.444461
GO:0006307	biological_process	DNA dealkylation involved in DNA repair	1	2266	10	39698	0.444461
GO:0070509	biological_process	calcium ion import	1	2266	10	39698	0.444461
GO:0034602	molecular_function	oxoglutarate dehydrogenase (NAD+) activity	1	2266	10	39698	0.444461
GO:0042583	cellular_component	chromaffin granule	1	2266	10	39698	0.444461
GO:0014910	biological_process	regulation of smooth muscle cell migration	1	2266	10	39698	0.444461
GO:0002537	biological_process	nitric oxide production involved in inflammatory response	1	2266	10	39698	0.444461
GO:0002504	biological_process	antigen processing and presentation of peptide or polysaccharide antigen via MHC class II	1	2266	10	39698	0.444461
GO:0060729	biological_process	intestinal epithelial structure maintenance	1	2266	10	39698	0.444461
GO:0045103	biological_process	intermediate filament-based process	1	2266	10	39698	0.444461
GO:0045582	biological_process	positive regulation of T cell differentiation	1	2266	10	39698	0.444461
GO:0004586	molecular_function	ornithine decarboxylase activity	1	2266	10	39698	0.444461
GO:0015823	biological_process	phenylalanine transport	1	2266	10	39698	0.444461
GO:0002025	biological_process	vasodilation by norepinephrine-epinephrine involved in regulation of systemic arterial blood pressure	1	2266	10	39698	0.444461
GO:0042246	biological_process	tissue regeneration	1	2266	10	39698	0.444461
GO:0030913	biological_process	paranodal junction assembly	1	2266	10	39698	0.444461
GO:0016540	biological_process	protein autoprocessing	1	2266	10	39698	0.444461
GO:0032508	biological_process	DNA duplex unwinding	1	2266	10	39698	0.444461
GO:0070551	molecular_function	endoribonuclease activity, cleaving siRNA-paired mRNA	1	2266	10	39698	0.444461
GO:0007113	biological_process	endomitotic cell cycle	1	2266	10	39698	0.444461
GO:0051051	biological_process	negative regulation of transport	1	2266	10	39698	0.444461
GO:0045654	biological_process	positive regulation of megakaryocyte differentiation	1	2266	10	39698	0.444461
GO:0051747	molecular_function	cytosine C-5 DNA demethylase activity	1	2266	10	39698	0.444461
GO:0009360	cellular_component	DNA polymerase III complex	1	2266	10	39698	0.444461
GO:0051561	biological_process	elevation of mitochondrial calcium ion concentration	1	2266	10	39698	0.444461
GO:0007342	biological_process	fusion of sperm to egg plasma membrane	1	2266	10	39698	0.444461
GO:0008193	molecular_function	tRNA guanylyltransferase activity	1	2266	10	39698	0.444461
GO:0021522	biological_process	spinal cord motor neuron differentiation	1	2266	10	39698	0.444461
GO:0015827	biological_process	tryptophan transport	1	2266	10	39698	0.444461
GO:0030224	biological_process	monocyte differentiation	1	2266	10	39698	0.444461
GO:0003953	molecular_function	NAD+ nucleosidase activity	1	2266	10	39698	0.444461
GO:0015196	molecular_function	L-tryptophan transmembrane transporter activity	1	2266	10	39698	0.444461
GO:0003938	molecular_function	IMP dehydrogenase activity	1	2266	10	39698	0.444461
GO:0006177	biological_process	GMP biosynthetic process	1	2266	10	39698	0.444461
GO:0032727	biological_process	positive regulation of interferon-alpha production	1	2266	10	39698	0.444461
GO:0045348	biological_process	positive regulation of MHC class II biosynthetic process	1	2266	10	39698	0.444461
GO:0001650	cellular_component	fibrillar center	1	2266	10	39698	0.444461
GO:0004368	molecular_function	glycerol-3-phosphate dehydrogenase activity	1	2266	10	39698	0.444461
GO:0043422	molecular_function	protein kinase B binding	1	2266	10	39698	0.444461
GO:0001523	biological_process	retinoid metabolic process	1	2266	10	39698	0.444461
GO:0004521	molecular_function	endoribonuclease activity	1	2266	10	39698	0.444461
GO:0060020	biological_process	Bergmann glial cell differentiation	1	2266	10	39698	0.444461
GO:0034384	biological_process	high-density lipoprotein particle clearance	1	2266	10	39698	0.444461
GO:0061034	biological_process	olfactory bulb mitral cell layer development	1	2266	10	39698	0.444461
GO:0001963	biological_process	synaptic transmission, dopaminergic	1	2266	10	39698	0.444461
GO:0003108	biological_process	negative regulation of the force of heart contraction by chemical signal	1	2266	10	39698	0.444461
GO:0042732	biological_process	D-xylose metabolic process	1	2266	10	39698	0.444461
GO:0003975	molecular_function	UDP-N-acetylglucosamine-dolichyl-phosphate N-acetylglucosaminephosphotransferase activity	1	2266	10	39698	0.444461
GO:0002250	biological_process	adaptive immune response	1	2266	10	39698	0.444461
GO:0046826	biological_process	negative regulation of protein export from nucleus	1	2266	10	39698	0.444461
GO:0003944	molecular_function	N-acetylglucosamine-1-phosphodiester alpha-N-acetylglucosaminidase activity	1	2266	10	39698	0.444461
GO:0042779	biological_process	tRNA 3'-trailer cleavage	1	2266	10	39698	0.444461
GO:0009967	biological_process	positive regulation of signal transduction	1	2266	10	39698	0.444461
GO:0004349	molecular_function	glutamate 5-kinase activity	1	2266	10	39698	0.444461
GO:0031527	cellular_component	filopodium membrane	1	2266	10	39698	0.444461
GO:0031558	biological_process	induction of apoptosis in response to chemical stimulus	1	2266	10	39698	0.444461
GO:0022028	biological_process	tangential migration from the subventricular zone to the olfactory bulb	1	2266	10	39698	0.444461
GO:0070434	biological_process	positive regulation of nucleotide-binding oligomerization domain containing 2 signaling pathway	1	2266	10	39698	0.444461
GO:0010745	biological_process	negative regulation of macrophage derived foam cell differentiation	1	2266	10	39698	0.444461
GO:0019408	biological_process	dolichol biosynthetic process	1	2266	10	39698	0.444461
GO:0010994	biological_process	free ubiquitin chain polymerization	1	2266	10	39698	0.444461
GO:0045682	biological_process	regulation of epidermis development	1	2266	10	39698	0.444461
GO:0043409	biological_process	negative regulation of MAPK cascade	1	2266	10	39698	0.444461
GO:0000042	biological_process	protein targeting to Golgi	1	2266	10	39698	0.444461
GO:0050796	biological_process	regulation of insulin secretion	1	2266	10	39698	0.444461
GO:0031252	cellular_component	cell leading edge	1	2266	10	39698	0.444461
GO:0070430	biological_process	positive regulation of nucleotide-binding oligomerization domain containing 1 signaling pathway	1	2266	10	39698	0.444461
GO:0045670	biological_process	regulation of osteoclast differentiation	1	2266	10	39698	0.444461
GO:0043496	biological_process	regulation of protein homodimerization activity	1	2266	10	39698	0.444461
GO:0010458	biological_process	exit from mitosis	1	2266	10	39698	0.444461
GO:0006596	biological_process	polyamine biosynthetic process	1	2266	10	39698	0.444461
GO:0004307	molecular_function	ethanolaminephosphotransferase activity	1	2266	10	39698	0.444461
GO:0070682	biological_process	proteasome regulatory particle assembly	1	2266	10	39698	0.444461
GO:0042428	biological_process	serotonin metabolic process	1	2266	10	39698	0.444461
GO:0002029	biological_process	desensitization of G-protein coupled receptor protein signaling pathway	1	2266	10	39698	0.444461
GO:0015190	molecular_function	L-leucine transmembrane transporter activity	1	2266	10	39698	0.444461
GO:0005487	molecular_function	nucleocytoplasmic transporter activity	1	2266	10	39698	0.444461
GO:0008637	biological_process	apoptotic mitochondrial changes	1	2266	10	39698	0.444461
GO:0003858	molecular_function	3-hydroxybutyrate dehydrogenase activity	1	2266	10	39698	0.444461
GO:0043734	molecular_function	DNA-N1-methyladenine dioxygenase activity	1	2266	10	39698	0.444461
GO:0005828	cellular_component	kinetochore microtubule	1	2266	10	39698	0.444461
GO:0051722	molecular_function	protein C-terminal methylesterase activity	1	2266	10	39698	0.444461
GO:0005666	cellular_component	DNA-directed RNA polymerase III complex	1	2266	10	39698	0.444461
GO:0008963	molecular_function	phospho-N-acetylmuramoyl-pentapeptide-transferase activity	1	2266	10	39698	0.444461
GO:0019956	molecular_function	chemokine binding	1	2266	10	39698	0.444461
GO:0032707	biological_process	negative regulation of interleukin-23 production	1	2266	10	39698	0.444461
GO:0015693	biological_process	magnesium ion transport	1	2266	10	39698	0.444461
GO:0004367	molecular_function	glycerol-3-phosphate dehydrogenase [NAD+] activity	1	2266	10	39698	0.444461
GO:0009620	biological_process	response to fungus	1	2266	10	39698	0.444461
GO:0016891	molecular_function	endoribonuclease activity, producing 5'-phosphomonoesters	1	2266	10	39698	0.444461
GO:0035068	cellular_component	micro-ribonucleoprotein complex	1	2266	10	39698	0.444461
GO:0051434	molecular_function	BH3 domain binding	1	2266	10	39698	0.444461
GO:0030099	biological_process	myeloid cell differentiation	1	2266	10	39698	0.444461
GO:0090140	biological_process	regulation of mitochondrial fission	1	2266	10	39698	0.444461
GO:0033182	biological_process	regulation of histone ubiquitination	1	2266	10	39698	0.444461
GO:0033677	molecular_function	DNA/RNA helicase activity	1	2266	10	39698	0.444461
GO:0001505	biological_process	regulation of neurotransmitter levels	1	2266	10	39698	0.444461
GO:0001635	molecular_function	calcitonin gene-related polypeptide receptor activity	1	2266	10	39698	0.444461
GO:0006482	biological_process	protein demethylation	1	2266	10	39698	0.444461
GO:0045180	cellular_component	basal cortex	1	2266	10	39698	0.444461
GO:0045084	biological_process	positive regulation of interleukin-12 biosynthetic process	1	2266	10	39698	0.444461
GO:0032747	biological_process	positive regulation of interleukin-23 production	1	2266	10	39698	0.444461
GO:0006739	biological_process	NADP metabolic process	1	2266	10	39698	0.444461
GO:0034260	biological_process	negative regulation of GTPase activity	1	2266	10	39698	0.444461
GO:0019209	molecular_function	kinase activator activity	1	2266	10	39698	0.444461
GO:0042535	biological_process	positive regulation of tumor necrosis factor biosynthetic process	1	2266	10	39698	0.444461
GO:0032732	biological_process	positive regulation of interleukin-1 production	1	2266	10	39698	0.444461
GO:0000175	molecular_function	3'-5'-exoribonuclease activity	1	2266	10	39698	0.444461
GO:0042405	cellular_component	nuclear inclusion body	1	2266	10	39698	0.444461
GO:0016849	molecular_function	phosphorus-oxygen lyase activity	1	2266	10	39698	0.444461
GO:0046168	biological_process	glycerol-3-phosphate catabolic process	1	2266	10	39698	0.444461
GO:0004350	molecular_function	glutamate-5-semialdehyde dehydrogenase activity	1	2266	10	39698	0.444461
GO:0001893	biological_process	maternal placenta development	1	2266	10	39698	0.444461
GO:0008088	biological_process	axon cargo transport	1	2266	10	39698	0.444461
GO:0031058	biological_process	positive regulation of histone modification	1	2266	10	39698	0.444461
GO:0070585	biological_process	protein localization in mitochondrion	1	2266	10	39698	0.444461
GO:0000982	molecular_function	RNA polymerase II core promoter proximal region sequence-specific DNA binding transcription factor activity	1	2266	10	39698	0.444461
GO:0005641	cellular_component	nuclear envelope lumen	1	2266	10	39698	0.444461
GO:0090141	biological_process	positive regulation of mitochondrial fission	1	2266	10	39698	0.444461
GO:0071223	biological_process	cellular response to lipoteichoic acid	1	2266	10	39698	0.444461
GO:0090161	biological_process	Golgi ribbon formation	1	2266	10	39698	0.444461
GO:0002133	cellular_component	polycystin complex	1	2266	10	39698	0.444461
GO:0010572	biological_process	positive regulation of platelet activation	1	2266	10	39698	0.444461
GO:0045746	biological_process	negative regulation of Notch signaling pathway	1	2266	10	39698	0.444461
GO:0042552	biological_process	myelination	3	2266	43	39698	0.447956
GO:0005149	molecular_function	interleukin-1 receptor binding	3	2266	43	39698	0.447956
GO:0032757	biological_process	positive regulation of interleukin-8 production	3	2266	43	39698	0.447956
GO:0030317	biological_process	sperm motility	3	2266	43	39698	0.447956
GO:0030433	biological_process	ER-associated protein catabolic process	5	2266	77	39698	0.450176
GO:0006810	biological_process	transport	71	2266	1220	39698	0.450219
GO:0005929	cellular_component	cilium	10	2266	163	39698	0.453825
GO:0007596	biological_process	blood coagulation	10	2266	163	39698	0.453825
GO:0043130	molecular_function	ubiquitin binding	9	2266	146	39698	0.455358
GO:0000777	cellular_component	condensed chromosome kinetochore	7	2266	112	39698	0.458465
GO:0000045	biological_process	autophagic vacuole assembly	6	2266	95	39698	0.459991
GO:0042100	biological_process	B cell proliferation	2	2266	27	39698	0.461161
GO:0046907	biological_process	intracellular transport	2	2266	27	39698	0.461161
GO:0006379	biological_process	mRNA cleavage	2	2266	27	39698	0.461161
GO:0005771	cellular_component	multivesicular body	2	2266	27	39698	0.461161
GO:0030326	biological_process	embryonic limb morphogenesis	2	2266	27	39698	0.461161
GO:0001078	molecular_function	RNA polymerase II core promoter proximal region sequence-specific DNA binding transcription factor activity involved in negative regulation of transcription	2	2266	27	39698	0.461161
GO:0034501	biological_process	protein localization to kinetochore	2	2266	27	39698	0.461161
GO:0008307	molecular_function	structural constituent of muscle	2	2266	27	39698	0.461161
GO:0007289	biological_process	spermatid nucleus differentiation	2	2266	27	39698	0.461161
GO:0010815	biological_process	bradykinin catabolic process	2	2266	27	39698	0.461161
GO:0032700	biological_process	negative regulation of interleukin-17 production	2	2266	27	39698	0.461161
GO:0010216	biological_process	maintenance of DNA methylation	2	2266	27	39698	0.461161
GO:0043021	molecular_function	ribonucleoprotein complex binding	2	2266	27	39698	0.461161
GO:0003854	molecular_function	3-beta-hydroxy-delta5-steroid dehydrogenase activity	2	2266	27	39698	0.461161
GO:0071565	cellular_component	nBAF complex	2	2266	27	39698	0.461161
GO:0015662	molecular_function	ATPase activity, coupled to transmembrane movement of ions, phosphorylative mechanism	5	2266	78	39698	0.46142
GO:0007399	biological_process	nervous system development	17	2266	285	39698	0.461456
GO:0001756	biological_process	somitogenesis	4	2266	61	39698	0.462589
GO:0055038	cellular_component	recycling endosome membrane	4	2266	61	39698	0.462589
GO:0006338	biological_process	chromatin remodeling	4	2266	61	39698	0.462589
GO:0001701	biological_process	in utero embryonic development	13	2266	216	39698	0.462835
GO:0007159	biological_process	leukocyte cell-cell adhesion	3	2266	44	39698	0.463052
GO:0050830	biological_process	defense response to Gram-positive bacterium	3	2266	44	39698	0.463052
GO:0005385	molecular_function	zinc ion transmembrane transporter activity	3	2266	44	39698	0.463052
GO:0007017	biological_process	microtubule-based process	3	2266	44	39698	0.463052
GO:0005768	cellular_component	endosome	39	2266	668	39698	0.465671
GO:0005654	cellular_component	nucleoplasm	26	2266	442	39698	0.465946
GO:0016055	biological_process	Wnt receptor signaling pathway	13	2266	217	39698	0.46954
GO:0007264	biological_process	small GTPase mediated signal transduction	34	2266	582	39698	0.469717
GO:0051537	molecular_function	2 iron, 2 sulfur cluster binding	6	2266	96	39698	0.470111
GO:0042393	molecular_function	histone binding	9	2266	148	39698	0.471639
GO:0007507	biological_process	heart development	20	2266	339	39698	0.472333
GO:0008180	cellular_component	signalosome	4	2266	62	39698	0.475237
GO:0045737	biological_process	positive regulation of cyclin-dependent protein kinase activity	1	2266	11	39698	0.47618
GO:0070265	biological_process	necrotic cell death	1	2266	11	39698	0.47618
GO:0017065	molecular_function	single-strand selective uracil DNA N-glycosylase activity	1	2266	11	39698	0.47618
GO:0006407	biological_process	rRNA export from nucleus	1	2266	11	39698	0.47618
GO:0003842	molecular_function	1-pyrroline-5-carboxylate dehydrogenase activity	1	2266	11	39698	0.47618
GO:0035019	biological_process	somatic stem cell maintenance	1	2266	11	39698	0.47618
GO:0006467	biological_process	protein thiol-disulfide exchange	1	2266	11	39698	0.47618
GO:0048280	biological_process	vesicle fusion with Golgi apparatus	1	2266	11	39698	0.47618
GO:0060075	biological_process	regulation of resting membrane potential	1	2266	11	39698	0.47618
GO:0050673	biological_process	epithelial cell proliferation	1	2266	11	39698	0.47618
GO:0015385	molecular_function	sodium:hydrogen antiporter activity	1	2266	11	39698	0.47618
GO:0050892	biological_process	intestinal absorption	1	2266	11	39698	0.47618
GO:0016671	molecular_function	oxidoreductase activity, acting on a sulfur group of donors, disulfide as acceptor	1	2266	11	39698	0.47618
GO:0004356	molecular_function	glutamate-ammonia ligase activity	1	2266	11	39698	0.47618
GO:2000059	biological_process	negative regulation of protein ubiquitination involved in ubiquitin-dependent protein catabolic process	1	2266	11	39698	0.47618
GO:0004794	molecular_function	L-threonine ammonia-lyase activity	1	2266	11	39698	0.47618
GO:0060731	biological_process	positive regulation of intestinal epithelial structure maintenance	1	2266	11	39698	0.47618
GO:0009410	biological_process	response to xenobiotic stimulus	1	2266	11	39698	0.47618
GO:0043227	cellular_component	membrane-bounded organelle	1	2266	11	39698	0.47618
GO:0030118	cellular_component	clathrin coat	1	2266	11	39698	0.47618
GO:0042288	molecular_function	MHC class I protein binding	1	2266	11	39698	0.47618
GO:0016080	biological_process	synaptic vesicle targeting	1	2266	11	39698	0.47618
GO:0042271	biological_process	susceptibility to natural killer cell mediated cytotoxicity	1	2266	11	39698	0.47618
GO:0060402	biological_process	calcium ion transport into cytosol	1	2266	11	39698	0.47618
GO:0044088	biological_process	regulation of vacuole organization	1	2266	11	39698	0.47618
GO:0015871	biological_process	choline transport	1	2266	11	39698	0.47618
GO:0009051	biological_process	pentose-phosphate shunt, oxidative branch	1	2266	11	39698	0.47618
GO:0005052	molecular_function	peroxisome matrix targeting signal-1 binding	1	2266	11	39698	0.47618
GO:0006043	biological_process	glucosamine catabolic process	1	2266	11	39698	0.47618
GO:0015299	molecular_function	solute:hydrogen antiporter activity	1	2266	11	39698	0.47618
GO:0000250	molecular_function	lanosterol synthase activity	1	2266	11	39698	0.47618
GO:0019852	biological_process	L-ascorbic acid metabolic process	1	2266	11	39698	0.47618
GO:0006565	biological_process	L-serine catabolic process	1	2266	11	39698	0.47618
GO:0047429	molecular_function	nucleoside-triphosphate diphosphatase activity	1	2266	11	39698	0.47618
GO:0005126	molecular_function	cytokine receptor binding	1	2266	11	39698	0.47618
GO:0042026	biological_process	protein refolding	1	2266	11	39698	0.47618
GO:0034382	biological_process	chylomicron remnant clearance	1	2266	11	39698	0.47618
GO:0006004	biological_process	fucose metabolic process	1	2266	11	39698	0.47618
GO:0016866	molecular_function	intramolecular transferase activity	1	2266	11	39698	0.47618
GO:0051014	biological_process	actin filament severing	1	2266	11	39698	0.47618
GO:0004479	molecular_function	methionyl-tRNA formyltransferase activity	1	2266	11	39698	0.47618
GO:0001968	molecular_function	fibronectin binding	1	2266	11	39698	0.47618
GO:0004802	molecular_function	transketolase activity	1	2266	11	39698	0.47618
GO:0031305	cellular_component	integral to mitochondrial inner membrane	1	2266	11	39698	0.47618
GO:0006542	biological_process	glutamine biosynthetic process	1	2266	11	39698	0.47618
GO:0042692	biological_process	muscle cell differentiation	1	2266	11	39698	0.47618
GO:0001881	biological_process	receptor recycling	1	2266	11	39698	0.47618
GO:0070715	biological_process	sodium-dependent organic cation transport	1	2266	11	39698	0.47618
GO:0006275	biological_process	regulation of DNA replication	1	2266	11	39698	0.47618
GO:0051966	biological_process	regulation of synaptic transmission, glutamatergic	1	2266	11	39698	0.47618
GO:0032418	biological_process	lysosome localization	1	2266	11	39698	0.47618
GO:0016561	biological_process	protein import into peroxisome matrix, translocation	1	2266	11	39698	0.47618
GO:0046856	biological_process	phosphatidylinositol dephosphorylation	1	2266	11	39698	0.47618
GO:0006287	biological_process	base-excision repair, gap-filling	1	2266	11	39698	0.47618
GO:0046685	biological_process	response to arsenic-containing substance	1	2266	11	39698	0.47618
GO:0021870	biological_process	Cajal-Retzius cell differentiation	1	2266	11	39698	0.47618
GO:0019322	biological_process	pentose biosynthetic process	1	2266	11	39698	0.47618
GO:0048210	biological_process	Golgi vesicle fusion to target membrane	1	2266	11	39698	0.47618
GO:0052629	molecular_function	phosphatidylinositol-3,5-bisphosphate 3-phosphatase activity	1	2266	11	39698	0.47618
GO:0019215	molecular_function	intermediate filament binding	1	2266	11	39698	0.47618
GO:0052106	biological_process	quorum sensing involved in interaction with host	1	2266	11	39698	0.47618
GO:0004438	molecular_function	phosphatidylinositol-3-phosphatase activity	1	2266	11	39698	0.47618
GO:0006828	biological_process	manganese ion transport	1	2266	11	39698	0.47618
GO:0004563	molecular_function	beta-N-acetylhexosaminidase activity	1	2266	11	39698	0.47618
GO:0009166	biological_process	nucleotide catabolic process	1	2266	11	39698	0.47618
GO:0051444	biological_process	negative regulation of ubiquitin-protein ligase activity	1	2266	11	39698	0.47618
GO:0000221	cellular_component	vacuolar proton-transporting V-type ATPase, V1 domain	1	2266	11	39698	0.47618
GO:0004869	molecular_function	cysteine-type endopeptidase inhibitor activity	1	2266	11	39698	0.47618
GO:0007626	biological_process	locomotory behavior	7	2266	114	39698	0.477057
GO:0031668	biological_process	cellular response to extracellular stimulus	3	2266	45	39698	0.477965
GO:0007031	biological_process	peroxisome organization	3	2266	45	39698	0.477965
GO:0000178	cellular_component	exosome (RNase complex)	3	2266	45	39698	0.477965
GO:0030968	biological_process	endoplasmic reticulum unfolded protein response	3	2266	45	39698	0.477965
GO:0008474	molecular_function	palmitoyl-(protein) hydrolase activity	3	2266	45	39698	0.477965
GO:0043123	biological_process	positive regulation of I-kappaB kinase/NF-kappaB cascade	19	2266	323	39698	0.479936
GO:0005097	molecular_function	Rab GTPase activator activity	6	2266	97	39698	0.480178
GO:0051603	biological_process	proteolysis involved in cellular protein catabolic process	6	2266	97	39698	0.480178
GO:0030168	biological_process	platelet activation	2	2266	28	39698	0.480253
GO:0016601	biological_process	Rac protein signal transduction	2	2266	28	39698	0.480253
GO:0015075	molecular_function	ion transmembrane transporter activity	2	2266	28	39698	0.480253
GO:0004708	molecular_function	MAP kinase kinase activity	2	2266	28	39698	0.480253
GO:0007417	biological_process	central nervous system development	2	2266	28	39698	0.480253
GO:0010812	biological_process	negative regulation of cell-substrate adhesion	2	2266	28	39698	0.480253
GO:0000795	cellular_component	synaptonemal complex	2	2266	28	39698	0.480253
GO:0003689	molecular_function	DNA clamp loader activity	2	2266	28	39698	0.480253
GO:0032947	molecular_function	protein complex scaffold	2	2266	28	39698	0.480253
GO:0003810	molecular_function	protein-glutamine gamma-glutamyltransferase activity	2	2266	28	39698	0.480253
GO:0042761	biological_process	very long-chain fatty acid biosynthetic process	2	2266	28	39698	0.480253
GO:0006091	biological_process	generation of precursor metabolites and energy	2	2266	28	39698	0.480253
GO:0030246	molecular_function	carbohydrate binding	2	2266	28	39698	0.480253
GO:0046686	biological_process	response to cadmium ion	2	2266	28	39698	0.480253
GO:0006471	biological_process	protein ADP-ribosylation	2	2266	28	39698	0.480253
GO:0008384	molecular_function	IkappaB kinase activity	2	2266	28	39698	0.480253
GO:0003215	biological_process	cardiac right ventricle morphogenesis	2	2266	28	39698	0.480253
GO:0009303	biological_process	rRNA transcription	2	2266	28	39698	0.480253
GO:0015031	biological_process	protein transport	80	2266	1388	39698	0.480794
GO:0005694	cellular_component	chromosome	27	2266	463	39698	0.482619
GO:0032154	cellular_component	cleavage furrow	8	2266	132	39698	0.482846
GO:0008152	biological_process	metabolic process	24	2266	411	39698	0.484229
GO:0005932	cellular_component	microtubule basal body	7	2266	115	39698	0.486289
GO:0000209	biological_process	protein polyubiquitination	7	2266	115	39698	0.486289
GO:0005351	molecular_function	sugar:hydrogen symporter activity	4	2266	63	39698	0.487769
GO:0021987	biological_process	cerebral cortex development	4	2266	63	39698	0.487769
GO:0016788	molecular_function	hydrolase activity, acting on ester bonds	6	2266	98	39698	0.490186
GO:0006626	biological_process	protein targeting to mitochondrion	3	2266	46	39698	0.49268
GO:0034599	biological_process	cellular response to oxidative stress	3	2266	46	39698	0.49268
GO:0004860	molecular_function	protein kinase inhibitor activity	3	2266	46	39698	0.49268
GO:0006879	biological_process	cellular iron ion homeostasis	3	2266	46	39698	0.49268
GO:0032733	biological_process	positive regulation of interleukin-10 production	3	2266	46	39698	0.49268
GO:0045840	biological_process	positive regulation of mitosis	3	2266	46	39698	0.49268
[truncated: 1,600 more rows]
