# Supplementary material for: Identification and Profiling of microRNAs in Goat Endometrium during Embryo Implantation
Source: PLoS One. 2015 Apr 17;10(4):e0122202. doi: 10.1371/journal.pone.0122202 (PMC4401794; doi:10.1371/journal.pone.0122202)
Supplement: S6 Table — (XLS) [file pone.0122202.s006.xls]

## Sheet: Table S6
NOTE:	TS gene number:the number of all genes annotated to a certain pathway.
	S gene number: the number of target gene candidates in a certain pathway
	TB gene number: the number of all genes with KEGG annotation.
	B gene number: the number of all target gene candidates.
Table S6 KEGG significant analysis
Pathway Id	pathway description	S gene number	TS gene number	B gene number	TB gene number	Pvalue of Fisher's Exact Test
ko00052	Galactose metabolism	21	1886	162	32489	0.00047328
ko04623	Cytosolic DNA-sensing pathway	33	1886	314	32489	0.000758879
ko05320	Autoimmune thyroid disease	17	1886	135	32489	0.0021516
ko05332	Graft-versus-host disease	16	1886	124	32489	0.00222835
ko05310	Asthma	12	1886	81	32489	0.00240837
ko05330	Allograft rejection	16	1886	130	32489	0.00360137
ko04940	Type I diabetes mellitus	18	1886	159	32489	0.00516656
ko03040	Spliceosome	71	1886	903	32489	0.00605897
ko04650	Natural killer cell mediated cytotoxicity	56	1886	685	32489	0.00647916
ko04210	Apoptosis	52	1886	639	32489	0.00919741
ko04621	NOD-like receptor signaling pathway	32	1886	355	32489	0.00942731
ko00500	Starch and sucrose metabolism	22	1886	224	32489	0.011376
ko04662	B cell receptor signaling pathway	42	1886	507	32489	0.0135274
ko04612	Antigen processing and presentation	27	1886	299	32489	0.0157119
ko04622	RIG-I-like receptor signaling pathway	34	1886	399	32489	0.0167634
ko04141	Protein processing in endoplasmic reticulum	85	1886	1181	32489	0.0242445
ko04122	Sulfur relay system	9	1886	73	32489	0.0250892
ko04660	T cell receptor signaling pathway	53	1886	700	32489	0.0298256
ko04666	Fc gamma R-mediated phagocytosis	52	1886	688	32489	0.0320175
ko04672	Intestinal immune network for IgA production	19	1886	207	32489	0.0328876
ko00920	Sulfur metabolism	6	1886	42	32489	0.0331782
ko04120	Ubiquitin mediated proteolysis	84	1886	1189	32489	0.0364965
ko03018	RNA degradation	41	1886	530	32489	0.0383838
ko05140	Leishmaniasis	35	1886	446	32489	0.0442007
ko00510	N-Glycan biosynthesis	28	1886	343	32489	0.0442695
ko04150	mTOR signaling pathway	30	1886	377	32489	0.0507428
ko04664	Fc epsilon RI signaling pathway	37	1886	483	32489	0.0529471
ko04380	Osteoclast differentiation	59	1886	828	32489	0.0613579
ko00471	D-Glutamine and D-glutamate metabolism	3	1886	17	32489	0.0722186
ko03020	RNA polymerase	18	1886	214	32489	0.0737974
ko03022	Basal transcription factors	25	1886	320	32489	0.081658
ko05340	Primary immunodeficiency	18	1886	217	32489	0.0817377
ko04620	Toll-like receptor signaling pathway	46	1886	643	32489	0.0849257
ko00030	Pentose phosphate pathway	15	1886	175	32489	0.0850744
ko05160	Hepatitis C	58	1886	833	32489	0.0875118
ko04630	Jak-STAT signaling pathway	50	1886	710	32489	0.0920435
ko05145	Toxoplasmosis	62	1886	905	32489	0.10016
ko05016	Huntington's disease	78	1886	1165	32489	0.105562
ko00310	Lysine degradation	27	1886	363	32489	0.112714
ko00533	Glycosaminoglycan biosynthesis - keratan sulfate	9	1886	98	32489	0.115619
ko05215	Prostate cancer	46	1886	661	32489	0.117148
ko05416	Viral myocarditis	27	1886	366	32489	0.120768
ko03030	DNA replication	22	1886	292	32489	0.128043
ko00010	Glycolysis / Gluconeogenesis	27	1886	370	32489	0.132046
ko04722	Neurotrophin signaling pathway	55	1886	815	32489	0.13839
ko00270	Cysteine and methionine metabolism	20	1886	266	32489	0.143234
ko04962	Vasopressin-regulated water reabsorption	25	1886	343	32489	0.143937
ko04920	Adipocytokine signaling pathway	31	1886	438	32489	0.148538
ko04640	Hematopoietic cell lineage	31	1886	439	32489	0.151424
ko03050	Proteasome	18	1886	240	32489	0.160672
ko04370	VEGF signaling pathway	32	1886	458	32489	0.160959
ko03410	Base excision repair	17	1886	225	32489	0.161716
ko00601	Glycosphingolipid biosynthesis - lacto and neolacto series	11	1886	136	32489	0.167212
ko03015	mRNA surveillance pathway	42	1886	621	32489	0.171617
ko05223	Non-small cell lung cancer	28	1886	399	32489	0.173756
ko00480	Glutathione metabolism	20	1886	276	32489	0.182048
ko00130	Ubiquinone and other terpenoid-quinone biosynthesis	4	1886	39	32489	0.188709
ko05212	Pancreatic cancer	38	1886	563	32489	0.188764
ko00062	Fatty acid elongation	7	1886	81	32489	0.190048
ko04330	Notch signaling pathway	21	1886	294	32489	0.191995
ko00240	Pyrimidine metabolism	46	1886	696	32489	0.199751
ko00860	Porphyrin and chlorophyll metabolism	13	1886	173	32489	0.206304
ko05010	Alzheimer's disease	63	1886	978	32489	0.211163
ko04910	Insulin signaling pathway	61	1886	954	32489	0.233004
ko00520	Amino sugar and nucleotide sugar metabolism	21	1886	304	32489	0.235371
ko00760	Nicotinate and nicotinamide metabolism	12	1886	163	32489	0.238589
ko00980	Metabolism of xenobiotics by cytochrome P450	12	1886	165	32489	0.251316
ko01100	Metabolic pathways	399	1886	6672	32489	0.254643
ko04930	Type II diabetes mellitus	18	1886	261	32489	0.258534
ko00514	Other types of O-glycan biosynthesis	15	1886	215	32489	0.268095
ko00450	Selenocompound metabolism	8	1886	106	32489	0.273509
ko05213	Endometrial cancer	27	1886	410	32489	0.276203
ko00910	Nitrogen metabolism	7	1886	91	32489	0.276635
ko00740	Riboflavin metabolism	5	1886	61	32489	0.27953
ko00230	Purine metabolism	67	1886	1072	32489	0.281126
ko00280	Valine, leucine and isoleucine degradation	22	1886	330	32489	0.281611
ko05222	Small cell lung cancer	38	1886	593	32489	0.286782
ko05322	Systemic lupus erythematosus	24	1886	364	32489	0.288674
ko04142	Lysosome	57	1886	910	32489	0.293683
ko03420	Nucleotide excision repair	28	1886	433	32489	0.30447
ko00531	Glycosaminoglycan degradation	9	1886	126	32489	0.309657
ko05221	Acute myeloid leukemia	31	1886	486	32489	0.319423
ko05323	Rheumatoid arthritis	31	1886	489	32489	0.331857
ko00410	beta-Alanine metabolism	12	1886	177	32489	0.332028
ko04140	Regulation of autophagy	12	1886	177	32489	0.332028
ko04115	p53 signaling pathway	27	1886	425	32489	0.341907
ko00071	Fatty acid metabolism	18	1886	277	32489	0.345088
ko00051	Fructose and mannose metabolism	13	1886	196	32489	0.350878
ko04114	Oocyte meiosis	48	1886	779	32489	0.354818
ko04145	Phagosome	55	1886	898	32489	0.359133
ko04060	Cytokine-cytokine receptor interaction	62	1886	1016	32489	0.359373
ko00340	Histidine metabolism	10	1886	149	32489	0.364961
ko05012	Parkinson's disease	45	1886	732	32489	0.366567
ko04110	Cell cycle	54	1886	885	32489	0.371439
ko00640	Propanoate metabolism	16	1886	250	32489	0.380362
ko00400	Phenylalanine, tyrosine and tryptophan biosynthesis	2	1886	23	32489	0.389104
ko05214	Glioma	29	1886	470	32489	0.394212
ko00983	Drug metabolism - other enzymes	10	1886	153	32489	0.396442
ko05142	Chagas disease (American trypanosomiasis)	47	1886	777	32489	0.406214
ko00360	Phenylalanine metabolism	6	1886	89	32489	0.414086
ko00590	Arachidonic acid metabolism	16	1886	257	32489	0.423268
ko00290	Valine, leucine and isoleucine biosynthesis	6	1886	90	32489	0.424555
ko03430	Mismatch repair	13	1886	208	32489	0.432784
ko00592	alpha-Linolenic acid metabolism	6	1886	91	32489	0.434996
ko03450	Non-homologous end-joining	6	1886	91	32489	0.434996
ko05220	Chronic myeloid leukemia	32	1886	530	32489	0.435058
ko05210	Colorectal cancer	31	1886	514	32489	0.439365
ko05219	Bladder cancer	17	1886	277	32489	0.442191
ko04720	Long-term potentiation	31	1886	515	32489	0.443743
ko00380	Tryptophan metabolism	15	1886	245	32489	0.453867
ko04977	Vitamin digestion and absorption	8	1886	127	32489	0.458317
ko00330	Arginine and proline metabolism	21	1886	348	32489	0.459392
ko00970	Aminoacyl-tRNA biosynthesis	20	1886	332	32489	0.465058
ko04070	Phosphatidylinositol signaling system	43	1886	726	32489	0.46828
ko00040	Pentose and glucuronate interconversions	6	1886	95	32489	0.476358
ko03008	Ribosome biogenesis in eukaryotes	40	1886	677	32489	0.477403
ko05014	Amyotrophic lateral sclerosis (ALS)	17	1886	283	32489	0.477867
ko04144	Endocytosis	84	1886	1435	32489	0.484709
ko00730	Thiamine metabolism	2	1886	28	32489	0.489301
ko00511	Other glycan degradation	6	1886	97	32489	0.496711
ko00561	Glycerolipid metabolism	17	1886	287	32489	0.501481
ko04062	Chemokine signaling pathway	70	1886	1204	32489	0.512836
ko04966	Collecting duct acid secretion	9	1886	152	32489	0.524458
ko00563	Glycosylphosphatidylinositol(GPI)-anchor biosynthesis	8	1886	136	32489	0.536318
ko04710	Circadian rhythm - mammal	10	1886	171	32489	0.536658
ko00020	Citrate cycle (TCA cycle)	13	1886	224	32489	0.54094
ko00591	Linoleic acid metabolism	5	1886	85	32489	0.553091
ko00982	Drug metabolism - cytochrome P450	12	1886	209	32489	0.557725
ko04975	Fat digestion and absorption	9	1886	157	32489	0.563952
ko00232	Caffeine metabolism	1	1886	14	32489	0.567175
ko05150	Staphylococcus aureus infection	17	1886	301	32489	0.581861
ko00790	Folate biosynthesis	3	1886	52	32489	0.587938
ko00190	Oxidative phosphorylation	39	1886	690	32489	0.59248
ko00053	Ascorbate and aldarate metabolism	4	1886	71	32489	0.596505
ko04320	Dorso-ventral axis formation	6	1886	108	32489	0.602714
ko00670	One carbon pool by folate	9	1886	164	32489	0.616745
ko00630	Glyoxylate and dicarboxylate metabolism	6	1886	110	32489	0.620651
ko00562	Inositol phosphate metabolism	28	1886	504	32489	0.622759
ko00350	Tyrosine metabolism	8	1886	147	32489	0.625083
ko05200	Pathways in cancer	115	1886	2034	32489	0.632669
ko03013	RNA transport	64	1886	1143	32489	0.637513
ko00770	Pantothenate and CoA biosynthesis	6	1886	112	32489	0.638118
ko04973	Carbohydrate digestion and absorption	12	1886	222	32489	0.641811
ko05211	Renal cell carcinoma	28	1886	509	32489	0.643468
ko04670	Leukocyte transendothelial migration	40	1886	722	32489	0.643857
ko00250	Alanine, aspartate and glutamate metabolism	11	1886	205	32489	0.64896
ko00600	Sphingolipid metabolism	11	1886	207	32489	0.661497
ko00100	Steroid biosynthesis	7	1886	135	32489	0.673773
ko04964	Proximal tubule bicarbonate reclamation	8	1886	155	32489	0.683426
ko00532	Glycosaminoglycan biosynthesis - chondroitin sulfate	6	1886	119	32489	0.695334
ko00780	Biotin metabolism	1	1886	20	32489	0.697729
ko04340	Hedgehog signaling pathway	15	1886	287	32489	0.698981
ko04976	Bile secretion	24	1886	452	32489	0.703446
ko04012	ErbB signaling pathway	32	1886	597	32489	0.705406
ko05144	Malaria	15	1886	289	32489	0.708909
ko00524	Butirosin and neomycin biosynthesis	1	1886	21	32489	0.715287
ko00512	Mucin type O-Glycan biosynthesis	9	1886	180	32489	0.723603
ko03060	Protein export	7	1886	143	32489	0.730353
ko05100	Bacterial invasion of epithelial cells	27	1886	514	32489	0.731799
ko00300	Lysine biosynthesis	2	1886	44	32489	0.733039
ko05020	Prion diseases	10	1886	202	32489	0.741277
ko05218	Melanoma	24	1886	462	32489	0.741827
ko04730	Long-term depression	25	1886	481	32489	0.744333
ko00565	Ether lipid metabolism	10	1886	205	32489	0.757379
ko00061	Fatty acid biosynthesis	3	1886	69	32489	0.771722
ko00603	Glycosphingolipid biosynthesis - globo series	3	1886	69	32489	0.771722
ko00604	Glycosphingolipid biosynthesis - ganglio series	4	1886	91	32489	0.781298
ko00900	Terpenoid backbone biosynthesis	4	1886	91	32489	0.781298
ko03440	Homologous recombination	10	1886	211	32489	0.787463
ko04146	Peroxisome	30	1886	588	32489	0.792991
ko00564	Glycerophospholipid metabolism	25	1886	497	32489	0.797684
ko01040	Biosynthesis of unsaturated fatty acids	5	1886	114	32489	0.798002
ko05216	Thyroid cancer	11	1886	234	32489	0.803967
ko04972	Pancreatic secretion	34	1886	666	32489	0.804712
ko04810	Regulation of actin cytoskeleton	66	1886	1252	32489	0.810963
ko03320	PPAR signaling pathway	18	1886	371	32489	0.814924
ko04010	MAPK signaling pathway	88	1886	1651	32489	0.815557
ko00650	Butanoate metabolism	7	1886	161	32489	0.831647
ko04914	Progesterone-mediated oocyte maturation	34	1886	681	32489	0.841306
ko04971	Gastric acid secretion	27	1886	561	32489	0.866979
ko04130	SNARE interactions in vesicular transport	9	1886	212	32489	0.872388
ko04260	Cardiac muscle contraction	17	1886	374	32489	0.879624
ko04744	Phototransduction	4	1886	109	32489	0.883516
ko00460	Cyanoamino acid metabolism	1	1886	36	32489	0.883995
ko04970	Salivary secretion	29	1886	608	32489	0.885318
ko00120	Primary bile acid biosynthesis	3	1886	87	32489	0.887179
ko00620	Pyruvate metabolism	12	1886	279	32489	0.890603
ko00072	Synthesis and degradation of ketone bodies	1	1886	37	32489	0.890737
ko00534	Glycosaminoglycan biosynthesis - heparan sulfate	6	1886	158	32489	0.901807
ko04270	Vascular smooth muscle contraction	38	1886	800	32489	0.917758
ko04960	Aldosterone-regulated sodium reabsorption	12	1886	293	32489	0.922812
ko04614	Renin-angiotensin system	3	1886	97	32489	0.925703
ko04510	Focal adhesion	61	1886	1241	32489	0.926191
ko02010	ABC transporters	13	1886	319	32489	0.932623
ko04912	GnRH signaling pathway	30	1886	659	32489	0.93395
ko04540	Gap junction	27	1886	609	32489	0.943999
ko00260	Glycine, serine and threonine metabolism	8	1886	220	32489	0.945007
ko04514	Cell adhesion molecules (CAMs)	36	1886	787	32489	0.946119
ko00830	Retinol metabolism	4	1886	130	32489	0.947956
ko04310	Wnt signaling pathway	44	1886	946	32489	0.950142
ko04742	Taste transduction	5	1886	155	32489	0.950242
ko04740	Olfactory transduction	13	1886	334	32489	0.954412
ko04916	Melanogenesis	29	1886	662	32489	0.956984
ko05146	Amoebiasis	28	1886	644	32489	0.958543
ko03010	Ribosome	16	1886	402	32489	0.960027
ko04020	Calcium signaling pathway	47	1886	1018	32489	0.960505
ko04530	Tight junction	34	1886	779	32489	0.969669
ko04520	Adherens junction	18	1886	476	32489	0.982362
ko05217	Basal cell carcinoma	9	1886	284	32489	0.985749
ko04350	TGF-beta signaling pathway	20	1886	532	32489	0.987566
ko05410	Hypertrophic cardiomyopathy (HCM)	17	1886	488	32489	0.993043
ko05143	African trypanosomiasis	5	1886	207	32489	0.99378
ko04610	Complement and coagulation cascades	9	1886	325	32489	0.99668
ko04360	Axon guidance	32	1886	841	32489	0.996847
ko05414	Dilated cardiomyopathy	20	1886	583	32489	0.996947
ko05412	Arrhythmogenic right ventricular cardiomyopathy (ARVC)	12	1886	415	32489	0.998186
ko04974	Protein digestion and absorption	13	1886	439	32489	0.998188
ko00140	Steroid hormone biosynthesis	1	1886	107	32489	0.998355
ko04080	Neuroactive ligand-receptor interaction	27	1886	806	32489	0.99956
ko04512	ECM-receptor interaction	12	1886	492	32489	0.999895
