# Supplementary material for: Identification and Profiling of microRNAs in Goat Endometrium during Embryo Implantation
Source: PLoS One. 2015 Apr 17;10(4):e0122202. doi: 10.1371/journal.pone.0122202 (PMC4401794; doi:10.1371/journal.pone.0122202)
Supplement: S7 Table — (XLS) [file pone.0122202.s007.xls]

## Sheet: Sheet2
Table S7 Stem-loop RT-PCR Primer in this study
miRNA ID	RT Primer	Forward Primer	Reverse Primer
miR-449a	gtcgtatccagtgcagggtccgaggtattcgcactggatacgacACCAGCTA	gcgcgcTGGCAGTGTATTGT	GTGCAGGGTCCGAGGT
miR-182	gtcgtatccagtgcagggtccgaggtattcgcactggatacgacAGTGTGAG	ggTGAAAAGTTCGTTCGG	GTGCAGGGTCCGAGGT
miR-200a-5p	gtcgtatccagtgcagggtccgaggtattcgcactggatacgacTCCAGCAC	gcgCATCTTACCGGACAG	GTGCAGGGTCCGAGGT
miR-187-3p_R+1	gtcgtatccagtgcagggtccgaggtattcgcactggatacgacACCGGCTG	gcgcTCGTGTCTTGTGTTGC	GTGCAGGGTCCGAGGT
miR-183_L-1	gtcgtatccagtgcagggtccgaggtattcgcactggatacgacCAGTGAAT	gcgcATGGCACTGGTAGAA	GTGCAGGGTCCGAGGT
PC-5p-6424_145	gtcgtatccagtgcagggtccgaggtattcgcactggatacgacTCCAACAT	gcCAGCCTCTGGCATG	GTGCAGGGTCCGAGGT
PC-5p-2673_284	gtcgtatccagtgcagggtccgaggtattcgcactggatacgacAGCTATCA	gcgcgcACAGGATTGACAGA	GTGCAGGGTCCGAGGT
PC-5p-5933_158	gtcgtatccagtgcagggtccgaggtattcgcactggatacgacCCCGACAA	gactCTGTACCACCTTG	GTGCAGGGTCCGAGGT
PC-5p-20799_45	gtcgtatccagtgcagggtccgaggtattcgcactggatacgacTCCCACG	gcgGAGGGTTTGGGTTTGGT	GTGCAGGGTCCGAGGT
PC-5p-35677_26	gtcgtatccagtgcagggtccgaggtattcgcactggatacgacCCCGGGT	gatatgCTCCGTCCCGGG	GTGCAGGGTCCGAGGT
PC-3p-25064_36	gtcgtatccagtgcagggtccgaggtattcgcactggatacgacACTGAGT	gcTGACTTCCCCCTGTCC	GTGCAGGGTCCGAGGT
PC-5p-26648_38	gtcgtatccagtgcagggtccgaggtattcgcactggatacgacGGCTCCC	gcatatTCCCGGGGCCGA	GTGCAGGGTCCGAGGT
PC-3p-215602_2	gtcgtatccagtgcagggtccgaggtattcgcactggatacgacACTCGAT	gcgcTGCAAAGAGGTTGG	GTGCAGGGTCCGAGGT
PC-3p-82208_8	gtcgtatccagtgcagggtccgaggtattcgcactggatacgacAAAGCAA	gcgcAAGGAGGTGCTGG	GTGCAGGGTCCGAGGT
PC-5p-108241_6	gtcgtatccagtgcagggtccgaggtattcgcactggatacgacAAGCCTA	gcgcatcATACCGGGTGC	GTGCAGGGTCCGAGGT
18S-snRNA FW	GTGGTGTTGAGGAAAGCAGACA
18S-snRNA RW	TGATCACACGTTCCACCTCATC
